# Supplementary material for: Jun N-Terminal Kinase Inhibitor Suppresses CASK Deficiency-Induced Cerebellar Granular Cell Death in MICPCH Syndrome Model Mice
Source: Cells. 2025 May 20;14(10):750. doi: 10.3390/cells14100750 (PMC12109623; doi:10.3390/cells14100750)
Supplement: Supplementary file 1 [file cells-14-00750-s001.zip]

Archive with 6 entries (6 files):
- Original Data1.pdf
- Supplement figures 20250514.pdf
- supplementary information TPM expression matrix.xlsx
- Supplementary Methods.pdf
- Table S1.xlsx
- Table S2.xlsx
