# Supplementary material for: Jun N-Terminal Kinase Inhibitor Suppresses CASK Deficiency-Induced Cerebellar Granular Cell Death in MICPCH Syndrome Model Mice
Source: Cells. 2025 May 20;14(10):750. doi: 10.3390/cells14100750 (PMC12109623; doi:10.3390/cells14100750)
Supplement: Supplementary file 1 [file cells-14-00750-s001.zip › supplementary information TPM expression matrix.xlsx]

## Sheet: Sheet1
Gene ID	CASK+/+_iCre_DMSO1	CASK+/+_iCre_DMSO2	CASK+/+_iCre_DMSO3	CASKflox/flox_iCre_DMSO1	CASKflox/flox_iCre_DMSO2	CASKflox/flox_iCre_DMSO3	CASK+/+_iCre_JNK1	CASK+/+_iCre_JNK2	CASK+/+_iCre_JNK3	CASKflox/flox_iCre_JNK1	CASKflox/flox_iCre_JNK2	CASKflox/flox_iCre_JNK3
ENSMUSG00000000001.5	3667	3928	3312	3530	3415	3058	2982	2650	2527	2836	2752	2818
ENSMUSG00000000003.16	0	0	0	0	0	0	0	0	0	0	0	0
ENSMUSG00000000028.16	472	311	438	283	280	234	80	47	74	140	47	131
ENSMUSG00000000031.17	171	47	53	40	131	65	75	61	63	70	66	93
ENSMUSG00000000037.18	109	38	44	52	41	32	46	21	14	60	33	38
ENSMUSG00000000049.12	14	10	36	0	21	28	20	48	16	15	11	49
ENSMUSG00000000056.8	3105	3504	2770	2813	4089	2731	4021	3492	3415	3629	3743	4250
ENSMUSG00000000058.7	256	343	210	423	497	333	114	146	100	181	143	87
ENSMUSG00000000078.8	5687	5996	5303	4472	5750	4867	5912	6099	4950	5440	5318	5589
ENSMUSG00000000085.17	2328	2006	1905	1542	1661	2062	1930	1926	1591	1863	1913	2316
ENSMUSG00000000088.8	8881.55	7608.88	6930.8	6220.49	5813.89	6860.78	7318.64	6261.85	4844.73	6933.53	5485.88	6413.9
ENSMUSG00000000093.7	115	60	83	38	44	88	71	62	104	18	45	42
ENSMUSG00000000094.13	0	0	0	0	0	0	0	0	0	0	0	0
ENSMUSG00000000103.13	0	0	0	0	0	0	0	0	0	0	0	0
ENSMUSG00000000120.7	19	6	6	20	13	7	7	3	9	6	4	0
ENSMUSG00000000125.6	620	469	345	397	631	414	560	275	335	464	395	411
ENSMUSG00000000126.12	179	196	122	150	248	158	130	103	86	121	134	89
ENSMUSG00000000127.16	1138	1179	908	1253	1042	879	852	992	737	1233	1021	913
ENSMUSG00000000131.16	4167	4286	3222	3279	3731	2280	3177	3115	2497	2450	3082	3070
ENSMUSG00000000134.18	1861	1267	1406	1588	1878	1392	1851	1441	1475	1587	1684	1741
ENSMUSG00000000142.16	312	166	180	424	124	153	305	215	138	252	173	219
ENSMUSG00000000148.18	1306	1485	1046	924	1696	868	941	933	1008	1098	1027	851
ENSMUSG00000000149.11	8226.23	6600.61	6031.69	7744.03	8622.69	7542.37	6631.99	5126.7	5124.6	5233.31	5233.81	5678.7
ENSMUSG00000000154.17	28	21	12	32	43	38	17	39	50	14	28	12
ENSMUSG00000000157.17	0	0	0	0	0	0	0	0	0	0	0	0
ENSMUSG00000000159.17	0	0	0	0	0	0	0	0	0	0	0	0
ENSMUSG00000000167.15	142	87	143.35	102.26	226.55	122	66	64	51	134	111	72
ENSMUSG00000000168.11	2916	2580	2281	1981	2186	2058	2284	2339	1874	1916	2319	2153
ENSMUSG00000000171.6	9315	7950	7758	6936	8943	7518	6751	5927	5496	6504	6582	5941
ENSMUSG00000000182.10	0	0	0	13	0	20	6	4	1	4	8	2
ENSMUSG00000000183.7	0	0	0	0	0	0	0	0	0	0	0	0
ENSMUSG00000000184.13	9305.75	6476.74	6894.54	7606.29	8115.01	7624.54	3836.65	2435.22	3345.92	2908.55	2289.54	2388.42
ENSMUSG00000000194.14	2302	2244	1999	1732	2175	1872	2195.78	1710	1938	1914.45	2194	2122
ENSMUSG00000000197.9	1087	1070	981	918	660	654	1124	872	668	655	850	901
ENSMUSG00000000202.10	1647	899	954	1635	867	1440	713	400	647	846	464	639
ENSMUSG00000000204.17	0	1	30	0	0	4	0	0	4	19	1	0
ENSMUSG00000000214.12	0	0	0	0	8	2	0	0	9	0	0	0
ENSMUSG00000000215.12	5	0	2	0	2	2	0	3	0	0	0	2
ENSMUSG00000000216.9	212	119	79	280	246	134	81	92	94	154	110	61
ENSMUSG00000000223.14	923	697	860	1021	1114	794	962	842	976	1201	919	924
ENSMUSG00000000244.18	11	72	64	36	5	26	25	53	35	33	51	14
ENSMUSG00000000247.12	22	12	5	7	1	6	8	4	11	3	0	13
ENSMUSG00000000248.17	0	0	0	0	0	0	1	0	0	0	1	0
ENSMUSG00000000253.14	1029	1167	1014.05	760	1657	1232.08	882	663	746	455	816	670
ENSMUSG00000000263.16	0	0	4	15	0	2	2	10	0	1	6	7
ENSMUSG00000000266.12	656	627	544	754	561	491	513	390	316	431	377	370
ENSMUSG00000000275.17	359	146	184	193	127	276	145	168	166	170	164	195
ENSMUSG00000000276.12	930	1230	907	1057	875	773	953	828	719	1243	1046	1037
ENSMUSG00000000278.11	1977	1891	1682	1869	2597	2192	1978	1664	1588	1476	2111	1837
ENSMUSG00000000282.13	273	115	219	299	131	122	334	219	172	319	194	193
ENSMUSG00000000290.14	409	1203	749	1139	1021	931	439	723	485	633	510	829
ENSMUSG00000000295.14	668	602	568	580	591	697	495	354	344	452	287	288
ENSMUSG00000000296.9	209	181	193	170	149	213	137	110	134	176	134	159
ENSMUSG00000000301.17	43	77	92	83	152	74	38	34	43	41	48	55
ENSMUSG00000000303.13	0	0	11	0	0	1	21	32	21	2	18	0
ENSMUSG00000000305.13	8886	6906	6207	6825	5859	4623	5421	4649	4632	4261	4833	2983
ENSMUSG00000000308.15	1933	1679	1609	1091	1923	1267	1304	1131	1262	984	1599	1462
ENSMUSG00000000317.12	43	5	30	45	40	61	25	5	10	25	17	8
ENSMUSG00000000318.17	23	18	19	14	39	18	39.36	13	23	29	32	37
ENSMUSG00000000320.11	23	5	10	2	20	16	5	4	0	31	5	11
ENSMUSG00000000326.14	4104	3681.21	3489.91	3367.12	5166.14	4409.45	3304.95	2873.69	2777.24	3334.31	3603.16	4002.09
ENSMUSG00000000339.15	3113	2753	2414	2368	2966	2618	2273	1984	1860	2171	2068	1969
ENSMUSG00000000340.11	831	788	810	1066	676	614	608	604	414	700	560	794
ENSMUSG00000000346.10	10335.6	9757.63	8187.2	9173.35	12181.4	9737.86	8553.73	7854.89	6834.45	8833.3	9476.27	9150.66
ENSMUSG00000000355.14	1113	1206	927	942	768	973	1050	1035	738	1089	859	946
ENSMUSG00000000359.4	3	0	7	0	20	0	2	0	6	0	19	0
ENSMUSG00000000365.10	8	4	16	40	0	7	24	7	3	10	0	2
ENSMUSG00000000374.9	1980	1132	1041	1748	1280	983	1858	1132	1172	1553	905	1386
ENSMUSG00000000378.16	2473	2361	2344	2414	3039	2470	1913	1754	1777	2015	2136	2245
ENSMUSG00000000381.11	0	0	0	0	0	0	0	0	0	0	0	0
ENSMUSG00000000384.16	218	156	162	166	143	147	162	156	147	212	171	152
ENSMUSG00000000385.9	22	19	49	43	56	40	13	22	3	53	8	24
ENSMUSG00000000386.17	0	5	0	5	0	1	1	0	9	21	0	10
ENSMUSG00000000392.18	6	25	4	16	22	0	40	4	14	17	13	8
ENSMUSG00000000394.16	0	0	0	0	0	0	0	0	0	0	0	0
ENSMUSG00000000399.11	6245	6299	6027	4742	7114	5702	4588	4949	4301	4626	5349	4606
ENSMUSG00000000402.3	0	10	19	20	31	32	0	10	3	9	5	5
ENSMUSG00000000409.15	175	51	131	102	75	88	73	28	54	11	48	45
ENSMUSG00000000411.8	0	0	0	0	4	0	0	4	0	5	0	0
ENSMUSG00000000416.17	1160.89	1112.55	996.34	1259.8	952.95	1134	1080.74	995.94	1023.67	1445.17	1126.05	1255.29
ENSMUSG00000000420.16	2509	2384	2007.09	2437	2274	2103	1846	1848	1345	1794	1675	1879
ENSMUSG00000000435.2	0	0	0	0	0	0	0	0	0	0	0	0
ENSMUSG00000000439.10	2035.91	1742.6	1431.19	2020.96	2144.64	1801.92	1683.04	1743.51	1297.74	1654.22	1556.3	1774.14
ENSMUSG00000000440.13	42	67	24	69	44	67	80	141	27	86	113	121
ENSMUSG00000000441.18	5951.48	6088.79	4948.9	5683.83	7110.26	6027.33	4950.01	4592.44	4500.09	4531.02	5404.75	5994.56
ENSMUSG00000000486.14	148	93	64	51	55	115	166	107	72	125	78	138
ENSMUSG00000000489.8	72	41	28	54	74	70	57	71	47	60	59	66
ENSMUSG00000000530.17	57	81	55	61	119	59	107	55	70	49	47	49
ENSMUSG00000000531.6	149	117	67	65	67	120	62	63	42	57	42	66
ENSMUSG00000000532.12	449	364	412	343	290	371	414	247	300	465	315	324
ENSMUSG00000000538.19	4820	4579.44	3487.44	4369.14	4054	3406	5583.32	3618.28	3643.17	4467.25	3504.12	4287
ENSMUSG00000000544.15	0	0	0	0	0	0	0	0	0	0	0	0
ENSMUSG00000000552.11	876	483	541	549	514	477	683	340	430	588	485	418
ENSMUSG00000000555.9	973	603	447	961	578	570	560	469	387	526	384	388
ENSMUSG00000000560.10	2068	2008	1636	1195	1394	1084	1393	1356	1109	1366	1169	701
ENSMUSG00000000561.15	3063.9	2862.47	2913.47	2885.44	3217.5	2706.74	2793.83	2020.08	1705.99	2569.79	2470.47	2747.08
ENSMUSG00000000562.6	0	22	9	18	7	7	14	8	10	0	0	7.57
ENSMUSG00000000563.18	12037.8	10823.6	10129.8	8756.55	11268.9	10399	9544.16	8740.95	7434.88	9467.8	9164.17	10340.5
ENSMUSG00000000567.6	5627	4531	3830	5783	5661	5356	4080.9	3520	3206	4301	3742	3723
ENSMUSG00000000568.16	7770.05	5749.2	5157.32	6262.8	5032.31	5151.25	6006.86	4537.62	3804.67	5558.01	4805.04	4611.86
ENSMUSG00000000579.15	2971.12	2107.46	2321.46	1818.15	1798.78	1980.47	2583.54	2118.12	1882.43	1832.15	1503.63	1833.09
ENSMUSG00000000581.9	2014	1835	1654	1671	1523	1849	1715	1863	1455	1883	1644	1757
ENSMUSG00000000594.8	4152	3672	3751	4098	4891	4448	3256	2450	2664	2813	2922	3068
ENSMUSG00000000600.16	1548.01	1390	1187	1548	1074	1283	1165	1165	1081	1371	1228	1264
ENSMUSG00000000605.10	13510.9	12636	12399.2	12648.9	14712.1	12952.5	13033.9	12652.9	12306.3	14213.7	14971.9	16236.5
ENSMUSG00000000606.19	0	0	0	0	0	0	0	0	0	0	0	0
ENSMUSG00000000617.15	0	0	0	0	0	2	0	0	0	0	0	3
ENSMUSG00000000627.16	1738	1406	1295	1194	1835	1317	1929	1850	1673	1789	2010	2253
ENSMUSG00000000628.11	165	67	89	172	122	119	114	93	84	119	59	144
ENSMUSG00000000631.21	3066	3032	2558	3450	2697	2164	3535	2765	2298	2804	2451	3014
ENSMUSG00000000632.14	18901	15140	13744	12056	10152	9765	25009	19106	18209	20922	19793	21255
ENSMUSG00000000673.10	0	3	0	4	0	0	0	6	0	0	0	0
ENSMUSG00000000682.8	705	922	748	1301	526	1106	542	721	492	889	280	738
ENSMUSG00000000686.12	108.12	60	66	104.65	156	136	42	37	93	63.71	78.74	101
ENSMUSG00000000690.6	0	0	0	0	0	0	0	0	0	0	0	0
ENSMUSG00000000693.11	420.64	476.23	461.36	590.91	686.97	469.03	562.15	455.92	416.93	334.72	403.66	326.18
ENSMUSG00000000701.9	0	0	0	0	0	0	0	0	0	0	0	0
ENSMUSG00000000706.17	0	2	1	12	0	0	0	0	0	0	10	0
ENSMUSG00000000708.15	480	368	374	356	336	427	459	394	494	556	450	558
ENSMUSG00000000711.4	2298.46	1361.87	1267.91	2488.78	1394.79	1472.95	2326.6	1278.71	1211.79	2182.27	1565.84	1543.88
ENSMUSG00000000724.11	9	5	11	0	6	4	6	1	0	0	0	0
ENSMUSG00000000730.14	0	0	0	0	14	0	0	3	2	2	0	0
ENSMUSG00000000731.16	0	0	0	0	0	0	0	0	0	0	0	0
ENSMUSG00000000732.10	294	246	231	369	371	245	258	163	205	327	212	208
ENSMUSG00000000738.19	1507	1705	1263	1299	1624	1474	1121	1134	1332	1051	1238	1473
ENSMUSG00000000739.15	5	8	2	0	12	0	16	10	0	0	0	10
ENSMUSG00000000740.13	12442.3	10490.2	10267.2	9456.68	10119.8	11456.7	9802.16	8009.03	7152.84	8008.78	7669.27	9117.33
ENSMUSG00000000743.10	6399.99	6153	5333.98	5779.96	8674	6845.97	5794.89	4624.99	5149.86	5034.98	5626.99	6489
ENSMUSG00000000751.14	3130	3099	3207	2742	3100	3056	2697	2279	2387	2002	2437	2853
ENSMUSG00000000753.16	2357	2075	2403	1414	2720	1994	1967	1608	1993	1253	1537	1313
ENSMUSG00000000759.15	1536	1573	1765	1487	1472	1232	1196	1192	1256	1308	1166	1401
ENSMUSG00000000766.19	6	0	2	4	2	0	1	0	0	6	0	0
ENSMUSG00000000776.14	873	912	594	773	794	737	659	493	497	689	676	861
ENSMUSG00000000782.17	143	153	124	91	115	41	66	15	48	30	24	74
ENSMUSG00000000787.13	4694.96	5499	4197.95	4604.7	4560.41	5426.83	3961	4716	4298.63	4235.26	4395.83	6116.94
ENSMUSG00000000791.10	10	0	0	2	0	8	7	0	0	10	12	2
ENSMUSG00000000792.3	36	8	36	8	0	0	0	1	33	34	14	12
ENSMUSG00000000794.10	148	261	173	166	252	271	141	117	105	200	245	174
ENSMUSG00000000804.15	945	966	910	948	940	1023	1474	1050	803	1134	1046	1214
ENSMUSG00000000805.19	51	27	32	97	75	481	70	35	41	144	56	339
ENSMUSG00000000811.15	379	423	331	350	367	295	107	145	121	159	243	111
ENSMUSG00000000817.11	0	9	2	16	7	0	3	0	1	6	1	0
ENSMUSG00000000823.17	2005	1351	1293.83	1924.7	1614	1180	1885	1112	1435	1919.84	1097	1563
ENSMUSG00000000826.17	13091	9717	9131	10268	9699	8194	12195	8759	8066	10598	8724	10127
ENSMUSG00000000827.19	3362	2824	3175	2862	3743	3692	2705	2254	1994	2616	2405	2937
ENSMUSG00000000838.18	2174.44	2522.86	1863.62	2272.91	1851.73	2049.39	2842.24	3082.37	2001.01	2788.94	2719.83	3099.23
ENSMUSG00000000861.16	114	58	42	46	80	33	124	94	75	90	50	71
ENSMUSG00000000869.13	4	0	0	1	1	0	3	3	2	2	3	0
ENSMUSG00000000876.12	1701	1350	1100	1497	1525	1685	1540	1150	1216	1645	1359	1614
ENSMUSG00000000881.13	4109	3804	3372	3126	2643	2736	2751	2934	2567	2246	2705	3158
ENSMUSG00000000884.18	366	297	432	314	422	419	252	294	279	285	315	285
ENSMUSG00000000889.9	0	0	0	0	0	0	0	0	0	0	0	0
ENSMUSG00000000901.18	557.28	383.04	578.19	458.18	459.05	323.22	409.13	287.16	512.15	453.18	301.09	365.05
ENSMUSG00000000902.14	7445.05	7306	6646	5750	7754	6863	5752	4676	4425	5110	5525	4954
ENSMUSG00000000903.4	12	4	0	14	13	11	2	6	5	4	6	0
ENSMUSG00000000915.16	2779.03	2568.11	2144.49	2802.93	3238.58	2345.79	2248.03	2084.83	2015.5	1951.15	2405.93	2250.49
ENSMUSG00000000916.16	1144.29	713.04	877.69	834.16	885.15	1011.92	739.54	666.35	471.84	803.07	651.43	1072.68
ENSMUSG00000000934.10	352	342	267	288	435	354.99	227	274	239	240	184	303
ENSMUSG00000000938.12	0	0	0	0	0	0	0	0	0	0	0	0
ENSMUSG00000000942.11	0	0	0	0	0	0	0	0	0	0	0	0
ENSMUSG00000000948.17	38.19	33.04	26.15	72.38	17.1	50.24	33.19	26.05	16	93.26	25.05	59.12
ENSMUSG00000000957.12	4583	3283	3979	4330	4918	5746	3178	2246	2959	3374	2599	2963
ENSMUSG00000000958.11	164.17	325.33	324.52	374.85	190.28	209.53	270.54	247.44	222.3	293.77	193.13	384.96
ENSMUSG00000000959.8	2493.83	2129.67	2160.48	1926.15	2472.72	2526.47	2106.46	2035.56	1875.7	2324.23	1765.87	2345.04
ENSMUSG00000000976.14	1420	1368	1353	1425	1566	1524	1359	1038	945	1425	1087	1319
ENSMUSG00000000982.6	400	515	333	391	488	731	298	235	164	358	257	466
ENSMUSG00000000983.14	0	1	1	0	2	4	0	2	0	0	0	0
ENSMUSG00000001014.7	3.97	3	0	5.22	0	0	0	2	0	0	0	0
ENSMUSG00000001016.13	8138.8	7989.7	7767.19	6810.78	8583.87	7638.96	6964.28	6318.06	5862.3	6600.83	7266.91	7318.69
ENSMUSG00000001017.16	7132.97	6415	5756	5961.98	5823	6438	6245.99	5520	4920	5730	5364	6312.99
ENSMUSG00000001018.16	3777.2	3492.3	3267.81	3662.22	3518.13	3609.04	3031.72	2429.94	2514.7	3141.17	2869.09	3073.07
ENSMUSG00000001020.9	40	42	45	47	39	67	9	25	38	32	52	43
ENSMUSG00000001021.14	18	12	10	9	10	9	3	8	5	17	2	0
ENSMUSG00000001023.11	0	0	0	0	0	0	0	0	0	0	0	0
ENSMUSG00000001025.9	593	624	476	614	707	753	621	513	390	525	475	497
ENSMUSG00000001027.8	0	0	0	0	0	0	0	13	19	0	0	0
ENSMUSG00000001029.16	0	0	7	0	3	0	8	0	5	3	0	5
ENSMUSG00000001034.18	4048.61	3095	2779	2312	1328	2201	3815.55	2701	2736.46	2534.11	1465	2828.67
ENSMUSG00000001036.18	2904	2710	2653	2400	2676	2526	2584	2476	2206	2686	2349	3486
ENSMUSG00000001039.13	837	812	672	946	1458	1001	580	487	417	696	785	732
ENSMUSG00000001052.16	1463	1978	1646	1691	1951	1547	1870	1689	1404	1507	1619	1823
ENSMUSG00000001053.16	175	104	271	107	499	295	264	186	121	182	176	267
ENSMUSG00000001054.10	2799	2514	1988	2198	3308	2177	2252	1909	1883	1939	2460	2551
ENSMUSG00000001056.4	2190	1945	1799	1550	2003	1988	1468	1225	1211	1387	1238	1561
ENSMUSG00000001062.19	1066	1169	1097	875	1101	947	1207.64	913.51	913	886	760	723
ENSMUSG00000001065.16	1086.64	865.47	878.37	974.17	902.01	991.33	945.51	789.73	911.88	999.93	832.87	1074.6
ENSMUSG00000001076.8	2	0	3	0	0	0	0	0	0	0	0	0
ENSMUSG00000001082.13	686	691	614	724	816	874	539	434	427	437	581	645
ENSMUSG00000001089.15	2565	2468	2275	1917	2290	2324	2839	2932	2890	3430	3884	3506
ENSMUSG00000001095.6	0	15	0	0	0	0	10	7	13	0	13	0
ENSMUSG00000001098.16	3090.08	2675.62	2522.41	2717.92	3229.97	2044.55	2460.23	2419.34	1884.66	2292.02	2122.57	2135.49
ENSMUSG00000001100.11	7465	6197	6193	5954	8237	6120	5870	5086	5247	5951	5763	6486
ENSMUSG00000001103.8	336	241	312	130	278	363	218	132	221	199	278	365
ENSMUSG00000001105.16	1999	1689	1595	1567	1545	1974	2011	1656	1372	2028	1580	1986
ENSMUSG00000001119.8	2092	1973	2238	1457	1434	1196	2046	1346	1756	1104	945	1185
ENSMUSG00000001120.16	5423	4631	4389	3504	4769	3706	4464	3836	3541	3673	4003	4098
ENSMUSG00000001123.16	1546	1343	1183	1098	1656	1335	1297	1001	918	1035	813	679
ENSMUSG00000001127.13	6394	5869	5523	4807	6187	4942	5372	4299	4356	5508	5176	5778
ENSMUSG00000001128.8	873	1247	1024	1437	1165	1052	940	971	1007	1539	585	882
ENSMUSG00000001131.12	319	245	282	465	392	406	170	84	107	186	98	187
ENSMUSG00000001134.10	368.62	290	279.98	367.85	310	436	267.84	257.99	216.91	359.57	234	287.82
ENSMUSG00000001138.14	1935	1597	1060	1584	1922	1388	1751	1375	1347	1782	1429	1686
ENSMUSG00000001143.14	2883	2618	2826	2585	2977	3596	2350.99	2144	2112	2282	2243	3349
ENSMUSG00000001150.8	1850	1670.86	1609	2115.61	2004.84	1432	2075.77	1883.83	1754.75	1746.62	1769	2038
ENSMUSG00000001151.11	1023	1079	899	860	857	831	1160	965	950	1027	1136	1059
ENSMUSG00000001155.14	0	0	0	0	0	0	0	0	0	0	0	0
ENSMUSG00000001156.10	637	985	863	896	911	1098	1038	1072	646	850	1247	1091
ENSMUSG00000001157.14	2016	2045	1381	1683	1675	1701	1493	1475	1178	1150	1413	1465
ENSMUSG00000001158.14	1090	855	795	911	776	1009	1011	909	768	1034	813	885
ENSMUSG00000001166.18	38	41	39	65	44	62	42	32	33	21	36	3
ENSMUSG00000001168.17	0	0	0	0	0	0	0	0	0	6	10	3
ENSMUSG00000001173.16	1036	1058	1030	1015	883	928	1130	1148	975	960	991	1396
ENSMUSG00000001175.17	75661	66662	59038	52028	56571	59839	58567	51525	41751	51200	46816	48588
ENSMUSG00000001211.16	9209	6132	5897	7709	7286	6337	8849	5226	5363	7538	6020	6127
ENSMUSG00000001225.13	4	0	0	5	0	0	0	0	0	0	2	0
ENSMUSG00000001227.13	2363	1750	1393	1778	1895	1328	2061	1474	1291	1465	1436	1560
ENSMUSG00000001228.15	717	623	714.99	859.97	873	569	238	178	358	183	194	198
ENSMUSG00000001229.10	1533	1276	1279	1314	1434	1484	1294	806	1105	1196	1135	1613
ENSMUSG00000001240.14	552.72	349.9	503.16	277.33	295.25	498.47	484.4	287.6	490.59	382.1	283.05	501.05
ENSMUSG00000001247.17	56.72	84.6	86.09	81.04	84.55	60.22	136.05	94.89	123.27	147.93	60.69	83.79
ENSMUSG00000001248.16	5734.85	4863	4724.98	4631.97	4859.99	4625.99	4788.98	3679.98	4082.99	4272.73	4641.99	5721
ENSMUSG00000001249.15	13	72	60	47	33	43	27	50	23	31	27	40
ENSMUSG00000001260.11	241	350	229	425	223	324	281	151	217	277	192	217
ENSMUSG00000001270.10	133761	102738	105461	97632.2	117745	98058.7	84646	66092.8	70743.2	69383	72606.6	60183.8
ENSMUSG00000001280.14	724	708	552	653	493	552.97	608	582	516	552	498.9	551
ENSMUSG00000001281.11	22	84	20	26	35	15	30	23	1	33	11	0
ENSMUSG00000001285.13	1214.04	1100.9	1240.89	1186.72	1351.39	1290.61	1122.79	884.54	848.82	1071.62	814.21	1037.25
ENSMUSG00000001288.16	33	19	7	33	24	25	40	14	26	12	17	13
ENSMUSG00000001289.13	2785.95	2498.1	2217.1	2355.27	2410.6	2824.39	2377.21	1874.46	1480.18	2352.38	1863.79	2010.74
ENSMUSG00000001300.17	1195	884	586	1144	723	700	883	710	590	922	580	725
ENSMUSG00000001305.6	465	530	544	444	514	628	366	378	347	283	337	345
ENSMUSG00000001313.13	7913.5	5252.91	4754	5305.42	5106.82	5037.51	6861.58	4803.84	4343.85	5018.71	5353.66	4610
ENSMUSG00000001323.18	4089.5	3877.61	3172.31	3441.25	3777.08	2805.73	3682.94	2902.15	2781.45	3402.18	3538.87	3715.96
ENSMUSG00000001333.10	83.3	129.56	72.41	52.4	86.46	62.54	56.22	42.27	67.19	17.08	58.27	61.32
ENSMUSG00000001334.10	508	449	351	444	595	573	427	257	313	389	439	478
ENSMUSG00000001348.16	147	244	192	107	254	101	124	210	141	232.93	110	101
ENSMUSG00000001349.6	108	43	129	186	219	126	42	31	13	30	97	40
ENSMUSG00000001366.15	3781	3711	3642	2802	3842	2972	3683	3446	3077	3306	3931	3757
ENSMUSG00000001376.18	2508	2415	2405	2027	2229	1913	2323	2235	1710	2060	1993	2214
ENSMUSG00000001380.8	3865.51	3699.52	3470.42	2869.2	4259.94	3538.01	3004.3	2682.98	2705.45	2950.18	3461.35	3326.83
ENSMUSG00000001383.10	3657	3411	3212	2525	3022	3191	4221	3445	3113	3581	3827	4035
ENSMUSG00000001403.14	1088.97	675	860	815.99	642.01	772	411	351	270	323.04	155	348
ENSMUSG00000001415.11	1614	712	932	1269	927	1001	1635	780	1071	1437	959	1323
ENSMUSG00000001416.14	12571	13253	11875	10916	14901	13235	9057	8376	7813	8709	9100	10386
ENSMUSG00000001418.14	3109.35	3050.99	2811.67	2942.94	4005.99	4084.63	2700.95	2589.87	2576.94	2656.98	3256.62	3691
ENSMUSG00000001419.18	2820.13	1908	1821.26	2006.31	1781.89	1642.19	3116.27	2270.4	2193.2	2794.76	2080.92	2471
ENSMUSG00000001420.14	30.65	6.01	10.33	6.06	1.01	15.37	5.05	7.13	3.06	3.02	11.38	0
ENSMUSG00000001424.15	6294	6053	5271	5046	6040	4668	5462	4329	4226	4035	5052	4858
ENSMUSG00000001435.16	4643	5015	4010	4437	3991	3567	5497	4009	4394	3016	3000	3046
ENSMUSG00000001436.16	1356	1275	1135	1015	1558	1236	1095	1177	975	1002	1213	1518
ENSMUSG00000001440.6	3345.41	2398	2624	2660.71	2615.21	2710.72	2602.81	2292.4	2121.85	2605.27	2077	2335
ENSMUSG00000001441.14	2934	2917	2575	2693	3032	2640	2803	2843	2255	3022	3239	3314
ENSMUSG00000001444.3	0	0	0	0	9	15	0	0	0	0	0	0
ENSMUSG00000001445.11	2663.44	2324.94	2198.72	1768.7	2156.94	2313.72	1918.8	1573.73	1492.83	1836.51	1720.76	1967.94
ENSMUSG00000001467.6	6858.55	7184.6	5573.94	5426.74	7003.91	4644.87	6513.47	6578.5	4543.56	6004.92	6939.88	5110.81
ENSMUSG00000001472.18	13918	12933	12408	13503	14574	11859	14570	11717	10725	12628	13209	13566
ENSMUSG00000001473.8	3408	3250	3399.35	3018	4564.05	2885.65	2255.34	1854.3	1824.2	1625	2064.32	1465
ENSMUSG00000001482.16	2993	2335	2541	2635	2827	2438	2701	2583	1995	2229	2403	2779
ENSMUSG00000001493.10	0	0	0	0	1	0	0	4	0	9	0	0
ENSMUSG00000001494.7	0	5	0	0	0	0	5	3	0	3	0	0
ENSMUSG00000001496.16	0	0	0	0	0	0	0	0	0	0	0	0
ENSMUSG00000001497.19	0	2	0	0	1	0	0	0	0	0	2	0
ENSMUSG00000001504.11	533	543	476	662	546	456	456	319	296	447	316	349
ENSMUSG00000001506.11	11811	4718	4959	7053	2633	2986	11223	4017	5070	5332	2826	2679
ENSMUSG00000001507.17	1347	1130	905	950	918	942	886	763	881	848	994	726
ENSMUSG00000001508.16	81	68	51	109	72	42	39	26	18	68	44	17
ENSMUSG00000001510.9	1	0	0	0	1	0	7	7	0	0	0	0
ENSMUSG00000001517.15	710	512	518	671	433	399	147	100	129	114	147	107
ENSMUSG00000001518.13	1337	1038	1013	964	1257	1103	993	889	865	912	981	1124
ENSMUSG00000001520.13	296	199	230	252	201	257	255	148	159	209	257	257
ENSMUSG00000001521.13	520	355	391	312	246	531	316	267	323	457	280	430
ENSMUSG00000001524.15	664	558	554	735	854	723	593	307	548	691	667	769
ENSMUSG00000001525.11	25685.8	22255.1	20634	17340	24856.3	17971	14345.7	13420.4	12220.8	12518.2	12769.5	10787
ENSMUSG00000001542.8	316	412	365	384	267	328	250	379	260	378	220	333
ENSMUSG00000001552.15	3208	2463	1971	3211	3280	2441	3752	2514	2418	2987	3186	3341
ENSMUSG00000001555.11	2337.92	2300.94	2491.8	2577.83	3279.9	2619.75	1826.7	1221.81	1577.93	1253.86	1360.88	1394.97
ENSMUSG00000001558.6	46	33	39	43	59	19	42	36	30	42	29	43
ENSMUSG00000001566.10	2	0	0	0	0	0	0	0	0	0	0	0
ENSMUSG00000001569.11	1359	1247	1184	1135	1137	1207	1156	1058	891	1172	1307	1222
ENSMUSG00000001576.16	7269	5578	4872	6102	6082	5369	5085	4003	3752	5007	4263	4624
ENSMUSG00000001583.14	0	0	28.34	0	0	1	6.81	0	1	17.04	0	4
ENSMUSG00000001588.13	1	1	0	0	0	0	13	0	1	0	0	9
ENSMUSG00000001604.15	92	83	79	149	137	221	42	64	45	67	88	85
ENSMUSG00000001622.16	0	0	3	0	0	0	0	0	0	0	0	0
ENSMUSG00000001627.13	1653.83	1605.74	1870.47	1490.13	1515.43	1787.89	1683.39	1430.54	1307.27	1610.32	1486.88	1554.69
ENSMUSG00000001630.14	641.98	569.99	634	897.91	379.98	534	781.55	574.9	503.94	622.96	516.97	585.73
ENSMUSG00000001632.17	3941.92	3658	3440	3392.55	4080.91	3444	4555	3508.99	3483.99	4277.97	3739.87	4642
ENSMUSG00000001642.19	1904.72	2037.94	1846.69	1718.13	2245.66	2103.55	1245.93	1102.47	1106.38	1026.29	1061.99	1253.02
ENSMUSG00000001655.7	0	0	0	0	0	0	0	0	0	0	0	0
ENSMUSG00000001656.4	0	0	0	0	0	0	0	0	0	0	0	0
ENSMUSG00000001657.8	0	0	0	0	0	0	0	0	0	0	0	0
ENSMUSG00000001661.6	0	0	0	0	0	0	0	0	0	0	0	0
ENSMUSG00000001663.11	1148	847	786	860	1373	1333	717	486	493	661	522	692
ENSMUSG00000001665.12	285	344	238	370	632.6	442.68	312.94	134.65	142	350	402	484
ENSMUSG00000001666.9	2186	1668	1608	1797	1564.94	2364.86	2509.94	2016.86	1644	2069	1727	2203
ENSMUSG00000001670.14	0	12	0	5	2	1	0	0	0	0	3	0
ENSMUSG00000001672.15	4	8	9	0	3	3	0	0	0	0	0	0
ENSMUSG00000001674.12	1019.54	934.21	801.53	942.83	681.48	1136.2	702.97	776.67	527.35	767.26	469.56	743.36
ENSMUSG00000001687.16	7255	6766	5340	6392	6284	5848	5556	5160	4277	5934	5520	5441
ENSMUSG00000001700.11	1663	1456	1314	1376	1550	1962	1295	949	706	1145	1284	1160
ENSMUSG00000001707.9	3418	3430	2795	2317	3126	2608	2626	2360	1825	2740	2582	3070
ENSMUSG00000001729.15	8765	8551	6674	6800	9322	6362	7296	6517	5398	6248	6152	5988
ENSMUSG00000001739.15	0	0	4	0	10	2	9	6	9	13	0	1
ENSMUSG00000001741.13	7837.89	6915.78	6330.29	5619.96	6665.07	5795.56	9827.96	9444.44	8294.53	8397.96	8287.52	13247.4
ENSMUSG00000001750.17	577	565	699	541	768	771	413	478	287	589	318	578
ENSMUSG00000001751.10	1189	1381	1028	1135	1701	1135	954	871	1066	1215	1211	981
ENSMUSG00000001755.13	1591	1377	1535	1320	1919	1865	1389	1227	1233	1357	1429	1340
ENSMUSG00000001761.8	1663	1816	1413	1854	2079	1701	1360	1094	1205	1332	1359	1600
ENSMUSG00000001763.15	375	636	489	570	728	791	460	471	547	406	573	644
ENSMUSG00000001767.6	1342	783	873	1108	919	1106	913	922	786	1042	892	1192
ENSMUSG00000001768.17	756	604	603	425	706	703	621	281	421	522	397	563
ENSMUSG00000001773.15	27	20	14	35	58	42	26	32	26	11	34	10
ENSMUSG00000001774.9	1339	1300	1260	1450	1275	1297	1615	1203	1101	1630	1331	1378
ENSMUSG00000001783.4	8494	8411	7459	6967	10129	7350	6626	6377	5789	6142	6266	6080
ENSMUSG00000001785.14	2183	1934	2024	2012	2245	1928	1797	1300	1340	1504	1519	1828
ENSMUSG00000001786.15	3021.87	2911	2437.67	2600.46	2846.72	2648.68	2397.79	2056.42	2120	2218.4	2198.8	2624.42
ENSMUSG00000001794.14	3325	2096	1666	2651	2482	2268	2356	1344	1440	2342	1625	1651
ENSMUSG00000001802.17	3285.94	2744.25	2217.31	2779.7	3620.43	2749.54	3256.75	2596.05	2688.98	2503.08	2988.35	3115.64
ENSMUSG00000001804.10	0	0	0	0	0	0	0	0	0	0	0	0
ENSMUSG00000001815.16	0	0	0	0	0	0	0	0	0	0	0	0
ENSMUSG00000001819.5	0	0	1	0	0	0	0	0	0	0	0	0
ENSMUSG00000001823.6	0	0	0	0	0	0	0	0	0	0	0	0
ENSMUSG00000001827.13	267	202	302	134	216	141	168	244	177	172	133	257
ENSMUSG00000001829.18	2279	2154	2254	2237	3020	2216	2122	1925	1875	1762	1997	2261
ENSMUSG00000001833.18	8414	7255	6964	7783	6208	7657.59	6824	6002.77	5028	6931.97	6173	6309.97
ENSMUSG00000001844.11	1939	1740	1569	1477	1812	1451	1446	1327	1192	1350	1350	1487
ENSMUSG00000001847.15	20464.7	15965.1	14871.6	17637.4	15464.3	15509.4	17378.8	13894	12194.4	17329.7	13560.7	14870.8
ENSMUSG00000001855.16	1171	1723	1468	1413	1495.84	1495	1393	1245	949.97	1119.81	1129	1341.88
ENSMUSG00000001864.14	895	686	679	1012	1349	1000	818	542	696	748	815	781
ENSMUSG00000001865.3	0	0	0	2	0	0	0	0	0	0	0	0
ENSMUSG00000001870.17	165	248	192	189	111	200	194	85	129	111	83	145
ENSMUSG00000001891.17	2815	2619	2418	3267	3046	2963	2484	1919	1835	2686	2201	2154
ENSMUSG00000001901.16	140	158	109	62	80	95	75	61	91	103	79	102
ENSMUSG00000001909.17	1136	1022	963	833	1030	891	951	676	889	882	613	882
ENSMUSG00000001910.6	1349.84	606	531.89	1047.69	568	450.81	1073.86	483.96	448.92	807.85	539.96	446.99
ENSMUSG00000001911.17	19727.6	17721	14816.9	16161.7	17117.8	17111.9	16006.8	14065.9	13936.9	16927.6	15477.9	16376.9
ENSMUSG00000001918.18	228	291	312	191	213	218	212	174	262	156	152	116
ENSMUSG00000001924.16	19827	18346	16244	16077	22090	17383	16332	14141	13871	14615	16180	17118
ENSMUSG00000001930.18	28	43	49	21	22	9	35	0	15	47	25	31
ENSMUSG00000001942.9	797.41	756.2	905.48	1059.53	1466.85	1026.69	732.66	524.82	484.55	575.31	637.72	666.95
ENSMUSG00000001943.9	0	0	0	0	0	0	0	0	0	0	0	0
ENSMUSG00000001946.15	38	19	4	29	105	9	6	19	7	13	69	27
ENSMUSG00000001948.11	222	177.33	176.81	234.07	226	200.22	132.19	139	119.91	172	176.79	171.55
ENSMUSG00000001962.9	1930	1738	1758	1596	2008	1788	1362	1091	1142	1254	1339	1176
ENSMUSG00000001964.15	1120.64	1259.54	1323.35	1046.53	1607.62	1362.95	972.05	990.17	788.28	1071.76	1283.67	1110.83
ENSMUSG00000001983.8	190.6	277.15	228.88	304.65	222.18	267.41	144.14	151.77	156.71	192.47	152.64	211.65
ENSMUSG00000001985.10	766	877	616	813	851	570	1364	1007	910	1728	1237	926
ENSMUSG00000001986.17	2922	2785	2756	2764	2804	3248	2711	2563	2534	2797	3515	3483
ENSMUSG00000001988.10	17	19	17	28	13	14	9	29	13	33	7	30
ENSMUSG00000001995.10	1537	1298	926	1726	905	1083	2005	1720	1634	1733	1480	1956
ENSMUSG00000001998.16	457	456	316	456	321	375	339	312	286	502	328	372
ENSMUSG00000001999.16	1157	1090	1148	816	1019	953	831	976	891	909	879	1010
ENSMUSG00000002006.13	133.52	73	122	81.77	66	90	97.64	76	82	135.15	91	123.84
ENSMUSG00000002007.6	26	6	30	20	41	34	5	12	11	12	10	5
ENSMUSG00000002010.18	8327	6816	6986	6439	8898	6638	6731	5468	4967	6541	6562	6992
ENSMUSG00000002012.14	3430	3002	2777	2127	3935	2491	3227	2788	2654	2876	3418	3677
ENSMUSG00000002014.13	2130	1574	1876	1910	1702	1789	2218	1669	1449	2152	1753	2099
ENSMUSG00000002015.6	6585	6212	6012	5134	6882	6801	5371	4928	4599	5193	5896	5630
ENSMUSG00000002017.11	1165	1231	1031	1157	1279	1417	1171	936	798	1204	956	1148
ENSMUSG00000002020.16	167	242.72	236.9	217	194.16	168	370.94	285.89	266.67	186	244	295.39
ENSMUSG00000002028.14	2269.99	2289	2060	2335	1837	1976	2370	2040	2116	2193	2147	2532
ENSMUSG00000002031.14	2229	2254	2107	1919	2866	2327	2362	1830	1823	2529	2074	2641
ENSMUSG00000002032.18	1921	2062	1783	1416	2016	1430	1482	1369	1674	1574	1518	1912
ENSMUSG00000002033.15	0	0	0	4	0	0	0	0	0	0	0	0
ENSMUSG00000002043.18	996	821	994	781	789	711	949	851	749	684	681	642
ENSMUSG00000002052.7	2447.34	2355.67	2315.59	2308.64	2637.72	2475.38	2279.32	2605.24	2142.27	2321.99	2465.62	3120.42
ENSMUSG00000002055.10	510	272	666	438	495	384	505	440	285	481	551	456
ENSMUSG00000002057.5	0	0	0	3	0	0	0	0	0	0	0	0
ENSMUSG00000002058.14	2407	2360	2117	1940	2787	2185	2078	1741	1460	1477	2262	2146
ENSMUSG00000002059.19	988	650	871	546	715	815	635	394	751	526	568	373
ENSMUSG00000002064.11	3096.66	3208.33	2510.41	2441.36	3546.28	2819.62	2633.68	2032.76	2048.73	2722.01	2405.38	2769.58
ENSMUSG00000002068.17	454	224	500	340	426	442	223	261	255	152	307	285
ENSMUSG00000002076.13	0	13	19	6	4	7	0	0	7	10	0	0
ENSMUSG00000002083.14	685	480	455	758	1001	900	636	571	502	651	650	553
ENSMUSG00000002100.16	508	919	876	589	903	569	928	1169	1014	876	979	1177
ENSMUSG00000002102.16	8486	8397	7704	6465	8461	7784.05	6814	6070	5681	6189	6235	7252
ENSMUSG00000002103.17	3246.59	2964.94	2579.12	3106.84	3059.92	2576.12	2865.51	2615.32	2471.69	2839.36	2330.86	3474.04
ENSMUSG00000002104.12	12	24	21	3	14	11	13	27	24	34	11	19
ENSMUSG00000002105.16	1085	777	614	850	959	993.95	754	610	645	641	637	884
ENSMUSG00000002107.19	9654	8865	7904	7754	5718	8061	8592	7202	6932	9553	7442	8329
ENSMUSG00000002108.11	103	98	169	123	43	215	129	124	122	209	61	166
ENSMUSG00000002109.15	326.41	305.06	299.88	313.16	300.08	414.88	345.49	234.68	161.31	268.64	192.14	386.96
ENSMUSG00000002111.9	446	1009	616	580	496	702	453	851	645	551	440	661
ENSMUSG00000002129.12	3548	3167	2594	3062	3347	2992	2835	2177	2333	2689	2743	3108
ENSMUSG00000002147.19	307	803	584	322	457	333	477	552	465	303	286	392
ENSMUSG00000002190.14	208	216	214	171	213	233	318	177	257	185	231	369
ENSMUSG00000002204.10	20.1	18.91	5	2	26	14	9	3	9	19	6	4
ENSMUSG00000002205.17	1482	1532	1311	1376	1645	1878	1361.98	1124	1266	1287	1246	1481
ENSMUSG00000002210.12	848	686	638	906	947	701	734	496	602	737	645	745
ENSMUSG00000002221.12	1705	2128	1595	1290	1891	1283	1687	1511	1351	1683	1712	1876
ENSMUSG00000002222.15	2719	2859	2411	2348	1964	1862	3458	2847	2554	3247	2628	3279
ENSMUSG00000002227.16	242	305	289	341	248	277	354	283	236	302	199	306
ENSMUSG00000002228.8	0	5	0	10	8	12	4	4	14	1	0	24
ENSMUSG00000002233.14	1957	1138	1344	1721	1257	1535	1024	704	775	1039	842	748
ENSMUSG00000002240.13	0	0	0	0	0	0	0	0	0	0	0	0
ENSMUSG00000002249.22	43	13	37	44	13	16	66	8	37	29	3	22
ENSMUSG00000002250.17	73	43	56	31	51	68	75	50	68	86	58	74
ENSMUSG00000002257.9	102.73	230	169	73	188	210.9	93.96	139.98	142	48	128.93	105.84
ENSMUSG00000002265.18	6955	7136	6458	7187	5856	5515	7460	6259	5381	6438	6081	6796
ENSMUSG00000002266.18	48	26	51	31	55	56	51	75	51	38	29	8
ENSMUSG00000002274.14	7720.74	3877.22	4657.05	6246.9	4342.85	5485.44	4118.58	2185.28	3039.98	4757.51	2363.89	2559.71
ENSMUSG00000002279.20	875	806	618	707	996	813	701	572	511	630	847	747
ENSMUSG00000002280.12	1739.84	1445.76	1727.48	1569.63	1989.14	1801.56	1513.23	1220.52	1508.06	1428.96	1399.74	1621.96
ENSMUSG00000002289.17	71	97	118	189	142	391	228	306	395	239	322	596
ENSMUSG00000002297.17	296	256	332	332	277	281	222	225	161	190	234	209
ENSMUSG00000002307.17	1804	1814	1733	1495	1770	1809	1500	1693	1402	1713	1889	1954
ENSMUSG00000002308.17	1192	962	932	964	1486	1068	854	741	708	706	998	804
ENSMUSG00000002319.17	3550.94	3587	2961	2786.05	3299	3330	2921	2136	2367	2387	2446	2781.76
ENSMUSG00000002320.16	3017.99	3116	2887	3006.94	3545	2731	2549.33	2306	2496.72	2507	2629	2828.62
ENSMUSG00000002324.9	91	108	117	409	430	313	139	83	112	470	393	180
ENSMUSG00000002325.16	1309.1	1138.14	887	842	1034.14	1197.13	1156	921.26	797.22	798	770	834
ENSMUSG00000002326.7	1125.84	1129.87	1175.39	912.91	1244.41	1079.99	733.82	741.67	745.98	807.5	937.69	787.84
ENSMUSG00000002329.8	1934	1718	1614	1490	1806	2031	1765	1475	1242	1689	1381	1859
ENSMUSG00000002332.17	4771	4247	4144	4731	6395	5508	3597	2757	3083	4128	3389	4527
ENSMUSG00000002341.9	15702	9181.97	9823	11103	6171	7418	14364	9189	10246	10553	8761	8453
ENSMUSG00000002342.18	1432	1143	1235	922	1251	1251	1077	1157	1007	1003	1025	1249
ENSMUSG00000002343.12	2039.07	1479.43	1419.79	1421.92	1588.19	1404.66	1555.27	1008.52	999.7	1110.87	1324.22	1245.52
ENSMUSG00000002345.19	894	778	731	673	935	786	747	675	636	871	702	805
ENSMUSG00000002346.17	1453	850	675	1027	546	670	1295	839	653	665	635	664
ENSMUSG00000002365.11	1102	918	770	939	813	849	592	550	536	577	552	605
ENSMUSG00000002372.10	5635	4941	5101	4344	6205	5177	5206	3621	4134	4891	4744	5074
ENSMUSG00000002379.8	5240.7	4320	3775.99	3956	3541.89	4097	4650.4	3577.82	3032	4360.73	3197	3624
ENSMUSG00000002384.3	1	0	1	0	0	0	1	30	3	12.04	0	0
ENSMUSG00000002393.15	1942.02	1708.04	1266.95	1522.04	1735.99	1453.88	1531.19	1072.51	1092.77	1311.98	1291.42	1192.77
ENSMUSG00000002395.15	1319	1192	1181	1083	1324	1248	1173	1002	890	1119	1074	1164
ENSMUSG00000002396.9	341.98	298.96	309.05	296.96	270.01	239.12	279.81	371.49	279.23	200.02	222.58	313.23
ENSMUSG00000002409.19	547	305	300	329	315	315	479	355	346	507	429	472
ENSMUSG00000002413.16	1556.35	1415.36	1328.49	1784.82	996.31	1204.43	1668	1445.38	1457	1728.46	1403.09	1566.34
ENSMUSG00000002416.14	4007.54	3164.62	2923.5	3424.18	2621.69	3633.57	3950.91	3058.59	2556.99	3801.51	2929.82	3400.65
ENSMUSG00000002428.13	369	387	308.99	336	408	458	301	394.99	253	367	297	512
ENSMUSG00000002455.15	3358	3454	3537	3638	4370	3198	3230	2762	2503	2700	2960	3799
ENSMUSG00000002458.14	676	576	598	538	591	613	398	350	326	414	380	549
ENSMUSG00000002459.18	719	520	460	647	427	534	552	455	313	510	304	489
ENSMUSG00000002475.17	762	820	761	940	905	935	968	947	691	797	955	978
ENSMUSG00000002477.6	2124	1878	1685.12	2095.31	1733.14	2262.96	1677.97	1555.5	1164.17	1925.97	1361.36	1726
ENSMUSG00000002486.16	787	769	644	921	686	803	855	733	646	662	716	850
ENSMUSG00000002489.17	245	187	176	143	89	131	154	99	67	74	42	116
ENSMUSG00000002496.11	3026.17	2913.68	2332.05	3111.33	2578.07	2058.78	2673.56	2073.59	1879.15	2447.2	2097.28	2607.68
ENSMUSG00000002500.16	2	6	0	5	7	0	3	8	0	0	0	0
ENSMUSG00000002504.16	3696	3140	2741	2010	3279	2440	2514	2589	2408	1824	2477	2606
ENSMUSG00000002524.18	15542	13807	12484	11708	16427	12965	11709	10887	9639	10356	11816	12474
ENSMUSG00000002546.18	2188	2025	1587	2117	1944	1910	2264.12	1948	1558	1783	1896	2108
ENSMUSG00000002550.17	4714.65	3862.92	3625.42	3357.48	5169.5	4143.61	3740.28	3167.9	3089.52	3637.9	3920.48	3995.65
ENSMUSG00000002565.17	0	0	0	0	0	0	0	5	0	4	16	0
ENSMUSG00000002578.19	410	578	342	344	270	457	334	238	230	187	250	333
ENSMUSG00000002580.8	3441.85	3337.98	2854.98	2503.95	3006.97	3287.96	3725.97	3004.88	2409.98	2853.92	2889.98	3597.97
ENSMUSG00000002588.14	0	0	0	0	0	0	0	0	0	0	0	0
ENSMUSG00000002602.17	1517	1430	1216	1806	1988	1618	1200	688	1034	938	1022	891
ENSMUSG00000002603.16	177	86	110	163	76	106	147	123	115	141	70	78
ENSMUSG00000002608.9	1764	1644	1427	1466	1604	1599	1982	1302	1373	1734	1576	1757
ENSMUSG00000002617.15	305	617	390	590	474	509	567	542	405	636	438.44	495
ENSMUSG00000002625.11	2631	1831	2318	2353	2190	2473	2248	1470	2019	1958	1762	2325
ENSMUSG00000002633.5	14	5	0	7	1	3	3	3	7	13	18	2
ENSMUSG00000002635.12	1637	1269	1405	1057	1556	1471	1503	1251	1218	1237	1323	1504
ENSMUSG00000002658.10	2951	2906	2655	2486	3627	3100	2533	2442	2031	2310	2325	2445
ENSMUSG00000002660.9	2860	2456	2291	2194	2902	2655	2071	1770	1676	2295	1983	2073
ENSMUSG00000002661.15	1009	903	736	724	761	870	905	877	660	867	771	733
ENSMUSG00000002664.3	0	0	0	1	1	2	0	1	0	1	2	2
ENSMUSG00000002668.9	21	57	20	15	5	30	14	27	50	30	30	38
ENSMUSG00000002679.15	898	868	784	681	811	939	697	640	603	647	670	873
ENSMUSG00000002688.9	271	375	414	571	561	268	266	263	148	214	164	245
ENSMUSG00000002699.14	242	645	585	493	301	310	429	494	413	443	280	398
ENSMUSG00000002718.15	3536	3616	3433	2973	3376	2628	2677	2454	2512	2544	2555	3192
ENSMUSG00000002728.15	2516.05	2394.68	2323	1940.71	2429.68	2418.6	2076.93	1827.94	1476.12	2110.89	2101.94	2137.08
ENSMUSG00000002731.7	1648	1377	1441	1210	1552	1586	1265	1048	906	1012	1021	1133
ENSMUSG00000002732.15	175	182	202	159	113	163	167	110	157	131	88	117
ENSMUSG00000002733.9	1099	938	787	1030	1058	836	866	793	578	851	719	882
ENSMUSG00000002741.10	5215	4186	3940	4568	4628	4036	4189	2937	3031	4117	3449	3633
ENSMUSG00000002748.8	2215	2695	2897	2557	2489	2865	2649	2545	2474	2676	2716	3460
ENSMUSG00000002763.17	1737	2152	1349	1632	2282	1698	1541	1302	1448	1591	1518	1974
ENSMUSG00000002767.14	1779	1850	1700	1377	2130	1629	1410	1202	1170	1288	1459	1303
ENSMUSG00000002768.9	3457.41	3608.6	3101.14	3012.91	4397.76	3692.27	2817.42	2616.4	2129.29	3155	3168.9	3153.27
ENSMUSG00000002769.10	112	80	85	64	90	91	95	60	60	144	90	113
ENSMUSG00000002771.13	34	10.21	47.14	71.32	42.52	59.2	33	28	46	33	39.14	22
ENSMUSG00000002778.15	1689	1458	1421	1438	1553	1781	1189	1468	1244	1512	1357	1487
ENSMUSG00000002781.20	455	333	339	334	256	249	348	231	226	354	273	203
ENSMUSG00000002791.18	0	0	4	1	1	0	0	0	0	1	2	1
ENSMUSG00000002797.10	484	409	402	344	313	375	326	183	211	347	216	278
ENSMUSG00000002799.7	770	725	434	483	747	659	917	374	452	667	408	407
ENSMUSG00000002803.15	1521	1404	1393	1344	1978	1314	1379	1201	1296	1181	1364	1521
ENSMUSG00000002804.5	789	588	615	501	695	631	530	528	431	502	610	629
ENSMUSG00000002808.8	3670	2820	2746	3600	3907	3862	2838	2107	2207	2913	2399	2887
ENSMUSG00000002812.5	2332	2349	2033	2561	2933	2047	2179	1679	1717	1791	2019	2026
ENSMUSG00000002814.16	265	265	300	225	403	300	393	282	260	254	213	351
ENSMUSG00000002820.7	1786.07	1455.55	1647.73	1532.3	1725.58	1742.94	1923.63	1593.68	1562.17	1754.11	1655.03	2074.16
ENSMUSG00000002825.9	985	704	775	830	1066	906	741	642	551	673	571	749
ENSMUSG00000002831.15	0	0	1	0	0	1	1	0	0	0	0	0
ENSMUSG00000002833.12	4045	4101	3822	3491	4303	3717	3201	3259	2762	3168	3740	3833
ENSMUSG00000002835.10	743.97	513.33	729.13	844.45	652.71	438.89	456.46	427.02	277.5	452.83	343.54	525.99
ENSMUSG00000002844.10	6683	5867	5855	4955	7141	6254	5793	5616	5358	5393	6811	6171
ENSMUSG00000002845.15	652	283	398	491	455	517	431	302	336	447.97	386	355
ENSMUSG00000002846.10	221	124	100	142	87	135	132	94	125	178	110	125
ENSMUSG00000002847.8	0	0	0	0	9	1	2	0	0	0	2	4
ENSMUSG00000002870.9	1858	966	1471	1429	1229	1046	720	469	586	460	267	472
ENSMUSG00000002871.15	1552	1389	1470	1272	1484	1520	1517	1191	1432	1344	1325	1555
ENSMUSG00000002881.15	713	681	628	913	877	646	767	620	580	614	672	578
ENSMUSG00000002885.15	198	314.92	237.9	179.85	603.95	376.89	205.91	363.88	263.47	198.63	269.96	190
ENSMUSG00000002897.6	173	216	231	304	367	223	158	184	208	116	308	315
ENSMUSG00000002900.18	2051	1499	1745	1933	1996	1589	2066	1513	1828	1134	1552	1610
ENSMUSG00000002908.18	121	116	68	85	136	126	128	57	114	100	103	77
ENSMUSG00000002910.12	307	304	254	345	299	244	315	253	340	314	437	386
ENSMUSG00000002930.7	5	0	0	11	0	3	0	0	8	12	0	0
ENSMUSG00000002944.16	337	511	639	480	856	418	726	779	677	713	965	601
ENSMUSG00000002948.20	1833.33	1024.09	1033.82	1494.24	1013	943.11	2042.67	962.46	1213.42	1634.31	1169.03	1234.72
ENSMUSG00000002949.16	1403	1430	1143	1209	1342	1207	1261	764	889	979	965	1182
ENSMUSG00000002957.12	11872	10701	9040.98	10191	11644	8542	11235	9941.98	7781	8944.99	8618	11403
ENSMUSG00000002963.18	1313	850	1030	965	1230	1043	1176	981	936	1180	981	1312
ENSMUSG00000002968.10	3949	2667	2600	3358	3526	2816	2904	1976	1992	2716	2534	2612
ENSMUSG00000002980.15	74	33	96	73	165	55	51	46	42	56	54	8
ENSMUSG00000002981.11	12017	9394	8165	9603	10765	8163	10098	7654	7724	9789	9059	9273
ENSMUSG00000002983.18	578	344	352	482	879	463	375	326	356	341	360	450
ENSMUSG00000002984.18	4322.01	3559.91	3396.94	3048.62	4022.9	3658.45	3194.84	2719.51	2820.85	3054.38	3392.55	3249.57
ENSMUSG00000002985.17	215352	166572	160706	183547	232263	232609	233490	173062	173787	211811	205290	226714
ENSMUSG00000002992.18	0	2	8	7	13	14	4	12	10	17	18	21
ENSMUSG00000002996.18	3389.51	3814.57	3868.12	3969.7	4387.68	3668.23	4556.29	3893.09	3507.58	4454.42	4037.28	4877.48
ENSMUSG00000002997.16	1782	1815	1498	1642	1976	1474	1441	1287	1056	1391	1357	1376
ENSMUSG00000003031.15	337	343	368	324	252	416	406	376	375	379	348	376
ENSMUSG00000003032.9	21	10	28	1	50	27	4	23	13	47	25	10
ENSMUSG00000003033.16	5021	4431	3858	4347	6096	4769	4197	3058	3004	3605	3913	4033
ENSMUSG00000003037.17	4449	3782	3795	3802	4218	4432	4115	3587	3026	3482	3607	3744
ENSMUSG00000003038.16	18196.7	14106.8	15900.4	16805.9	13686.3	19507	11194.6	9309.49	9658.88	11494	10083.5	13877.2
ENSMUSG00000003039.10	6669.97	6621	6110	5266	5846	5806	6072	5448	4410	5547	4540	6769
ENSMUSG00000003051.14	15	0	41	4	0	6	19	4	6	13	19	0
ENSMUSG00000003053.18	0	0	0	0	0	0	0	0	0	0	2	0
ENSMUSG00000003062.14	3926	3271	3500	3281	3765	3595	3430	3358	2819	3692	2995	3754
ENSMUSG00000003068.18	1750.92	949.45	916.9	1550.66	1301.69	1167.01	1242.61	981.7	1033.16	1428.46	1099.46	1203.63
ENSMUSG00000003070.7	739	714	744	567	764	664	666	510	507	592	694	560
ENSMUSG00000003072.16	10240	8553	8275	7433	10041	9076	7448	6232	5971	7141	6967	7228
ENSMUSG00000003099.12	5510	4393	4167	4171	4834	3972	4376	3517	2897	3651	3388	4309
ENSMUSG00000003119.15	473	456	252	323	283	348	398	334	400	445	446	520
ENSMUSG00000003123.16	473.23	325.73	300.41	478.51	354.29	383.11	679.29	450.52	369.57	482.67	458.42	511.76
ENSMUSG00000003131.8	9129	9174	7777	7374	8717	7374	8334	7799	5864	7983	8333	7805
ENSMUSG00000003134.11	853.12	864.82	672.13	530.58	1023.44	653.5	573.15	511.87	553.91	552.45	721.81	728.23
ENSMUSG00000003135.16	1723	1418	1383	1550	1511	1336	1411	1158	1036	1382	1222	1211
ENSMUSG00000003153.11	2495	2726	2228	2038	3646	2390	2845	2867	2504	2056	3163	2951.98
ENSMUSG00000003154.16	2034.97	1290.82	1185	1553.85	1176	1039.95	1313.99	1015.97	1021	1344	1233.96	1410
ENSMUSG00000003161.16	5970	5545	5095	4847	6050	5457	4975	3668	3859	4852	4537	4737
ENSMUSG00000003166.21	8668.21	7762.04	7026.68	6940.1	10419.6	6590.01	7723.95	6842.06	6573.88	6704.05	7532.97	7164.97
ENSMUSG00000003184.16	824	678	719	839	670	863	893	598	573	844	527	1050
ENSMUSG00000003190.13	143	84	70	170.99	61	95	116	36	46.3	77.91	48	46
ENSMUSG00000003198.11	404.18	312.78	372.11	383.56	466.51	427.73	415.79	466.29	351	534.2	424.97	602.07
ENSMUSG00000003199.17	5780	5570	5422	4131	7492	5219	5579	5221	5166	5090	5740	5962
ENSMUSG00000003200.11	5500	5170	4689	4645	5220	4663	4662	4429	4734	4948	4783	5070
ENSMUSG00000003206.8	167	218.83	185.63	135	222	205.97	90.87	140.9	94.82	115.98	105	128
ENSMUSG00000003208.10	691.39	595.04	442.84	553.97	614	635.58	638.77	331.55	392.71	632.83	425.8	550
ENSMUSG00000003226.8	1570	1454	1543	1942	1468	1645	1538	1491	1126	1522	1317	2000
ENSMUSG00000003227.5	27	9	0	0	33	31	9	0	19	34	32	2
ENSMUSG00000003228.10	612	631	692	446	524	307	1712	1779	1533	941	1549	1628
ENSMUSG00000003233.13	2900	2231	2311	2777	2048	1822	2868	2081	1963	2714	2111	2484
ENSMUSG00000003234.17	2570	2850	2828	2300	3117	2537	2520	2369	2280	2410	2805	2829
ENSMUSG00000003235.14	3823	3709	3179	2811	4245	3189	2937	2398	2941	2924	2820	3351
ENSMUSG00000003269.18	5233.77	5277.96	4918.93	4372.93	5692.88	5208.87	4541.66	4038.98	3894.74	3859.89	5099.89	4926.81
ENSMUSG00000003271.18	47	30	32.77	33	37	44	25.39	11	19	21	5	50
ENSMUSG00000003273.15	563	457	508	407	582	599	599	593	433	384	410	638
ENSMUSG00000003279.18	6060	6273	5347	5265	5120	3852	5606	4084	4084	4604	4136	4645.24
ENSMUSG00000003282.10	9	9	7	0	0	0	41	16	0	8	1	18
ENSMUSG00000003283.16	401	676	548	488	411	405	337	886	480	518	420	471
ENSMUSG00000003299.11	3607	2829	2922	2922	3424	3116	3060	2265	2409	2946	2518	3364
ENSMUSG00000003308.16	3653.11	3399.79	2627.82	2896.3	3638.72	2868.3	2795.47	2188.77	2026.87	2073.59	2640.64	2912.81
ENSMUSG00000003309.15	0	0	0	0	17	0	0	23	2	0	0	1
ENSMUSG00000003316.15	9289	9562	8935	9083	9409	8092	8019	8343	7908	8567	8287	9989
ENSMUSG00000003341.10	5	0	7	0	4	0	0	0	0	0	0	0
ENSMUSG00000003344.15	2871	2081	1825	2423	2321	1931	2529	1563	1496	1874	1868	1829
ENSMUSG00000003345.17	3898	3728	3572	3208	3850	3365	3954	3093	3131	3055	3354	3571
ENSMUSG00000003346.15	7378	6554	5903	5194	7374	5598	6535	5345	4972	5751	5818	5789
ENSMUSG00000003348.11	1126	1327	1380	1150	1487	1016	1023	859	838	1079	928	1359
ENSMUSG00000003352.15	1856	1327	1135	1238	1375	1101	1658	846	1088	1319	1134	1362
ENSMUSG00000003354.7	58	157	42	222	201	175	142	109	74	135	90	81
ENSMUSG00000003355.8	164	90	93	94	117	151	110	62	80	58	59	64
ENSMUSG00000003360.16	272	260	193	137	165	215	157	114	153	194	191	125
ENSMUSG00000003363.16	4247	4797	3515	3780	6642	4361	3339	3495	3623	3541	4794	4465
ENSMUSG00000003378.10	1454	1135	1070	1456	1228	1345	923	690	804	1143	902	1050
ENSMUSG00000003379.8	6	2	0	3	0	0	0	0	14	5	3	1
ENSMUSG00000003380.12	5659	4847	4845	4319	5515	4838	5280	4333	3712	5160	4445	4595
ENSMUSG00000003382.19	731	904	482	805.76	689	619	734	577	680	725	672	696
ENSMUSG00000003402.15	3083	3173	2761	2991	3350	3146	2617	2600	2298	2640	2536	2885
ENSMUSG00000003410.9	4449	3282	2947	3232	2914	3163	3717	2891	2636	3986	3069	3486.89
ENSMUSG00000003411.11	198	172	91	120	472	192	125	96	103	124	236	172
ENSMUSG00000003418.12	0	25	1	45	29	23	16	11	0	11	1	4
ENSMUSG00000003420.9	1854	2094	1796	1939	2221	1912	2003	1661	1554	1841	1650	1854
ENSMUSG00000003421.14	2798.96	2408	2624	2390	2922	2325	2810	2109.99	2108	2330	2528.99	2098
ENSMUSG00000003423.16	2129.76	1770.01	1627.76	1219.17	2171.2	1476.9	1450.32	1313.11	1313.61	1079.81	1467.57	1146.46
ENSMUSG00000003429.12	5996.71	5156.93	4771.93	4560.82	4619.92	5119.79	5160.56	4147.75	3260.86	4215.72	3329.85	4033.89
ENSMUSG00000003435.10	6048.24	6321.05	5147.31	5874.75	6227.73	5411.58	5785.8	4641.89	4679.33	5123.44	5201.16	6204.84
ENSMUSG00000003436.12	170	144	140	142	238	156	173	125	119	175	168	121
ENSMUSG00000003437.15	4015	4122	3396	3227	4363	3629	3682	3259	3184	3149	3289	3876
ENSMUSG00000003438.18	3875	2887	2622	2701	3495	3169	2520	2160	1989	2073	2189	2795
ENSMUSG00000003444.9	1167	1085	1123	779	1004	1028	1054	893	700	870	830	866
ENSMUSG00000003452.16	1864	2626	2370	1939	2282	2515	1802	2150	1982	2133	2139	2465
ENSMUSG00000003458.13	4059.9	4509.06	3950.33	3963.82	4134	3879.55	4281.33	3589.53	3580.64	4363.28	3909.78	4383.37
ENSMUSG00000003464.14	5898	5892	4603	5841	5104	5655	5990	4821	4339	7130	4403	6833
ENSMUSG00000003469.10	1721	765	834	1229	1259	641	2310	1085	1088	2594	1978	1671
ENSMUSG00000003476.17	0	0	0	20	0	0	0	0	0	0	0	0
ENSMUSG00000003477.6	119	53	74	100	30	75	181	12	54	56	0	42
ENSMUSG00000003484.5	0	0	0	0	3	4	0	0	0	0	14	0
ENSMUSG00000003500.14	1993	1770	1586	1760	2081	2054	1693	1546	1277	1628	1772	2139
ENSMUSG00000003505.16	0	0	0	0	0	0	0	0	0	0	0	0
ENSMUSG00000003518.14	896.53	669.13	597.17	948	1008.87	1166.82	630.72	486.17	561.8	755.03	670.96	830.48
ENSMUSG00000003526.13	277	219	206	245	486	412	141	132	98	189	183	183
ENSMUSG00000003527.10	2418	2166	1953	2193	2666	1835	1918	1791	1875	1851	2101	2400
ENSMUSG00000003528.16	3255	2848	2593	2331	3661	2572	2296	2023	1864	2321	2081	2115
ENSMUSG00000003531.16	4671	4116	4146	3039	5057	3627	4318	3861	3739	4057	4464	4993
ENSMUSG00000003534.18	4044.97	3243	2758	4321	5545	4178	2652	1795	1725.97	2865.71	2468.98	2378
ENSMUSG00000003541.7	665	449	550	760	1195	865	203	137	179	302	257	252
ENSMUSG00000003545.4	0	0	2	0	0	0	1	7	0	1	3	0
ENSMUSG00000003546.11	1367	1361	923	1150	1439	1363	1160	1188	1216	1156	1353	1612
ENSMUSG00000003549.10	1394.4	1135.97	1201	1120.07	1427.28	1335.87	1246	956.05	825.6	1033.89	1070.65	931
ENSMUSG00000003555.9	0	0	0	0	0	0	0	0	0	0	0	0
ENSMUSG00000003559.9	39	108	57	87	64	161	78	40	63	67	57	193
ENSMUSG00000003573.16	747.59	355.08	370.41	703.86	525.07	496.7	619.73	298.01	293.73	531.09	411.53	390.75
ENSMUSG00000003575.14	5613	3788	3553	4556	3556	2953	4731	2892	2948	4182	3022	3403
ENSMUSG00000003581.15	2145	1857	1798	1898	1890	2206	1859	1523	1903	2126	1762	2013
ENSMUSG00000003585.14	389	301	261	352	232	331	382	208	239	240	219	331
ENSMUSG00000003604.15	650.8	379.44	509.98	457.98	438.04	660.6	525.72	524.23	417.45	508.47	378.92	589.93
ENSMUSG00000003617.17	2414	2164	2674	3868	3672	3214	1614	1017	1396	1515	1105	1844
ENSMUSG00000003623.5	1698	1298	1366	1963	1544	1516	1044	1010	742	959	741	893
ENSMUSG00000003644.18	10831	8898	8221	6991.96	7189	9017.99	13838.9	11710.9	11307.9	12451.8	11490.9	20193
ENSMUSG00000003657.10	5348	3678	3340	4325	3359	4504	12396	8546	7132	10908	8153	10224
ENSMUSG00000003660.11	4210	4578	3357	4666	4259	3659	3820	3388	2850	3450	3239	3656
ENSMUSG00000003662.11	2364	2698	2061	1941	2639	2227	2094	2197	1906	2011	2387	2739
ENSMUSG00000003665.8	8	15	14	6	7	2	3	7	3	9	4	13
ENSMUSG00000003680.17	942	1055	848	782	1161	817	1005	697	841	858	920	966
ENSMUSG00000003721.15	2035	1983	1365	1550	1922	1611	1585	1768	1566	1751	1703	1693
ENSMUSG00000003731.14	1614	842	1038	1224	1018	1197	1334	1019	864	1217	1046	1010
ENSMUSG00000003746.17	225	350	267	290	246	197	363	454	340	366	397	411
ENSMUSG00000003752.10	599.11	674.03	346.88	634.35	663.56	449.77	513.8	453.15	384.86	477.4	525.94	570.51
ENSMUSG00000003762.14	866.58	909.85	779.26	964.93	1274.66	890.66	638.3	509.2	456.05	629.33	681	605.57
ENSMUSG00000003778.15	3567	3631	3449	3220	3417	3095	3407	3061	3436	3485	2917	3454
ENSMUSG00000003779.17	646.07	651.09	865.22	724.41	704.38	448.83	356.92	259.09	221.87	266.47	300.72	303.03
ENSMUSG00000003808.19	3695	3207	3298	2932	3177	2894	2725	1950	2167	2283	2179	2684
ENSMUSG00000003809.15	1593	1395	1243	1322	1688	1614	1477	1170	1073	1177	1094	1225
ENSMUSG00000003810.14	3433	2649	2218	3121	2801	1822	3292	2247	2181	2342	2272	2532
ENSMUSG00000003812.14	305.15	200.54	225.23	301.2	219.23	270.25	275.06	198.43	279.97	223.33	193.79	269.58
ENSMUSG00000003813.16	2817.64	2115.65	2017.05	1823.03	2626.24	2077.55	2247.24	1714.1	1721.15	2236.07	2380.38	2186.71
ENSMUSG00000003814.9	18473	13847	14479	14303	12880	16055	17270	12299	13496	16591	12568	16270
ENSMUSG00000003824.13	822	577	573	650	609	814	421	416	374	386	392	467
ENSMUSG00000003847.17	390	440	370	308	277	378	496	522	522	625	510	609
ENSMUSG00000003848.15	1335	1661	1339	1343	1574	1676	1481	1024	994	1259	1057	1404
ENSMUSG00000003849.9	1088	1192	1004	999	1985	1053	1163	976	1072	1006	1258	1066
ENSMUSG00000003863.19	1893	1366	1257	1571	1179	1275	1744	1121	1141	1516	1101	1342
ENSMUSG00000003865.17	1144.36	1343.98	1507.79	1463.27	1514.24	1647.04	1190.99	1168.76	974.34	1174.3	1125.52	1259.74
ENSMUSG00000003868.15	1782.64	1595.02	1594.21	1840.73	2475.76	1834.96	1261.01	938.24	928.66	1278.7	1089.48	1426.26
ENSMUSG00000003872.10	187.43	69	134.49	50.32	176	133.77	57.54	60	35.72	64.99	14	47.66
ENSMUSG00000003873.12	6855	6092	5696	5841	7134.81	6954	6230	5650	4462.94	6091	5922	6646
ENSMUSG00000003882.6	0	0	0	1	1	0	0	0	0	5	0	0
ENSMUSG00000003923.15	1320	1296	1053	1132	1319	1145	1135	941	797	960	1052	1140
ENSMUSG00000003929.12	565	477	568	634	636	653	492	535	373	564	480	620
ENSMUSG00000003934.6	2375	1527	1257	1954	1920	1644	1612	876	837	1342	1083	1298
ENSMUSG00000003948.18	1678.47	1425.4	1418.54	1646.33	1286.83	1541.37	1497.33	1389.11	1287.85	1685.48	1458.06	1679.39
ENSMUSG00000003949.17	402	211	283	335	143	286	587	275	404	458	205	260
ENSMUSG00000003955.9	1811.28	1639.88	1647.87	1605.06	1643.89	1988.27	1707.63	1318.74	1086.47	1575.93	1250.93	1469.81
ENSMUSG00000003970.10	7183.97	5831	5353	5240	6255	6031	5435.99	4102.98	3803	5311.99	4327	4324
ENSMUSG00000003974.7	2428	2789	2549	2012	1881	1525	1808	1877	1743	1619	2087	1249
ENSMUSG00000003992.16	3201.63	3456.72	2635.68	2518.85	3080.06	2533.1	2674.42	2526.13	2126.21	2744.48	2794.35	2851.71
ENSMUSG00000004018.10	196.94	285.99	230.94	214.11	210.24	227.84	200.07	225.12	224.78	237.37	156.81	200.94
ENSMUSG00000004031.14	5739	5830	5285	5186	5710	5273	7693	7290	7251	7404	8762	10035
ENSMUSG00000004032.11	5763.37	4699.87	4639.85	4340.53	5702.87	5626.64	4558.38	3515.66	3527.69	4354.3	4285.8	4290.85
ENSMUSG00000004035.13	1074	649	640	786	859	778	530	426	381	517	541	480
ENSMUSG00000004038.10	31.29	17	6.08	23.22	11.49	10	22.08	12	13	26.05	6	9
ENSMUSG00000004040.17	4957	5319	4902	5428	6472	4567	4708	4134	4174	4437	4085	4478
ENSMUSG00000004043.15	21.15	23.33	70.78	40.54	55.62	61.07	51.46	49.49	43.65	45.39	27.2	29.2
ENSMUSG00000004044.10	832	759	691	664	1164	695	662	581	505	529	546	496
ENSMUSG00000004054.10	845	926.98	655	723.52	791	626	791.39	639	579.53	714.38	538	631
ENSMUSG00000004056.16	7136.38	5835.81	5671.69	5919.87	5973.66	5595.06	6382.72	4974.92	4655.64	5549.85	5083.59	6212.88
ENSMUSG00000004069.18	4023	3070	3215	2894	3089	3230	2818	2475	2294	2422	2896	2920
ENSMUSG00000004070.16	2882.08	3252.12	2535.38	2459.07	3458.95	2837.08	2547.34	2260.81	2126.46	2224.02	2516.93	2625.17
ENSMUSG00000004071.14	6550.02	6878.88	5718.62	5614.93	7854.05	6181.92	6653.08	5674.32	5590.54	6477.06	6701.07	6944.83
ENSMUSG00000004085.15	556	424	470	632	577	548	353	343	272	312	278	234
ENSMUSG00000004096.10	3152	2878	2644	2461	2719	3098	2669	2523	2120	2523	2450	2778
ENSMUSG00000004098.8	701	474	498	661	537	356	374	185	205	165	351	201
ENSMUSG00000004099.17	3212	2775	2790	2948	3370	2639	2354	2224	2294	2087	2676	2740
ENSMUSG00000004100.13	1618.24	1142	1282	1421	1345	1424.2	1220.06	705	882.04	1199.12	1037.27	1637.23
ENSMUSG00000004105.9	191	245	288	238	258	237	318	128	227	157	172	147
ENSMUSG00000004110.18	1969	2257	2463	2074	1460	2256	2088	2264	2320	3022	2494	3447
ENSMUSG00000004113.19	924	691	577	605	425	579	711	623	593	896	665	796
ENSMUSG00000004127.13	157.06	139.43	92	142.73	130	88.24	113.22	110	98.28	206.47	79.06	97.33
ENSMUSG00000004151.18	2567.4	2428.84	2467.74	2080.1	1540.53	2194.99	2083.67	1731.27	1746.5	1920.5	1529.66	3144.24
ENSMUSG00000004187.12	3027.43	2410.17	2154.23	1888.68	2045	1571.46	3190.25	2241.16	2177.5	2395	2288.81	2360.15
ENSMUSG00000004207.15	48850	43735	36207	45847	51912	43740	42615	37158	37545	40615	42273	45763
ENSMUSG00000004221.17	1854.01	1868.01	1633	2045.01	1894	1606	1947	1575.36	1434.13	1486	1824.02	1831
ENSMUSG00000004231.16	110	62	44	106	60	67	50	29	55	70	43	20
ENSMUSG00000004233.15	184	191	91	182	205	216	138	183	101	86	131	166
ENSMUSG00000004263.16	1221	550	482	650	385	510	826	444	522	965	410.09	528
ENSMUSG00000004264.18	6527.99	5651	5387	4730.99	6203	6101.82	4736	4072	3791	4203	4549	4761.99
ENSMUSG00000004266.16	359	1079	1085.99	995.97	725	1284.99	377	805.91	713	787.97	557	1037
ENSMUSG00000004267.17	1361	1162	1008	844	1291	1717	971	1056	958	900	1468	2410
ENSMUSG00000004268.12	2509.22	2166.23	2376.49	2218.19	2390.84	2740.66	2185.03	1735.02	1755.51	2140.19	2032.3	2464.03
ENSMUSG00000004270.14	4476.78	3110.77	3066.51	3213.81	3686.16	2962.34	3459.97	3105.98	3363.49	3690.81	3517.7	2989.97
ENSMUSG00000004285.13	6102.87	5335.97	4972.92	4708.85	5453.87	5629.94	6418.91	5048.95	4015.93	5970.83	5496.94	6230.98
ENSMUSG00000004296.15	0	0	0	0	0	0	0	0	0	0	0	0
ENSMUSG00000004317.15	475	576	475	818	585	700	653	554	527	458	759	527
ENSMUSG00000004319.16	7090.33	7544.08	6931	6610.29	7630	7413	6549.1	7203.16	6387	7579	8232	7977
ENSMUSG00000004328.16	39	14	2	14	43	9	0	40	22	9	8	62
ENSMUSG00000004341.9	0	0	0	0	0	0	4	0	0	0	9	0
ENSMUSG00000004344.13	0	0	0	0	0	0	0	0	0	0	0	0
ENSMUSG00000004347.18	497	398	221	559	524	376	164	204	183	402	284	334
ENSMUSG00000004356.9	275	327	243	256	190	248	181	189	182	172	265	184
ENSMUSG00000004359.17	59	249	81	109	37	29	238	453	307	167	66	63
ENSMUSG00000004360.10	731.64	530.19	378.4	603.8	573.34	743.66	458.38	493.22	487.19	601.57	554.15	599.03
ENSMUSG00000004364.15	3922	3925	2971	3846	2977	2857	3543	3322	2915	3924	3049	3329
ENSMUSG00000004366.5	64	78	32	78	58	133	466	486	342	560	476	1056
ENSMUSG00000004371.16	2	1	0	0	0	7	9	0	0	2	3	5
ENSMUSG00000004383.19	881	577	663	618	609	552	679	699	620	701	597	663
ENSMUSG00000004393.11	2334	2315	2288	1858	2818	2244	2113	1743	1528	1699	1870	2113
ENSMUSG00000004394.13	4008	3321	3599	3567	3742	4457	4797	3717	3602	4446	4077	5167
ENSMUSG00000004415.16	1158	860	959	671	334	565	1008	683	1095	577	421	392
ENSMUSG00000004446.13	963.17	1036.84	936.14	826.03	1434.59	1183.02	600	855.55	604.19	693.74	935.47	939.76
ENSMUSG00000004451.15	1635	1443	1341	1531	1568	1598	981	964	1006	832	778	852
ENSMUSG00000004455.17	7389.38	5821.33	5783.9	5990.38	6328.89	5350.06	6583.78	4864.96	4757.93	6257.33	5689.38	5914.4
ENSMUSG00000004460.18	4342	4085	3773	3795	4285	4218	4377	3734	3366	3941	3828	4713
ENSMUSG00000004462.8	1056	892	800	1003	1052	1083	816	859	773	977	814	1031
ENSMUSG00000004473.11	112	133	116	111	115	64	109	112	92	61	148	73
ENSMUSG00000004500.10	496	395	542	660	659	515	540	413	280	563	328	440
ENSMUSG00000004508.7	625	543	604	636	648	386	364	650	456	414	416	509
ENSMUSG00000004530.13	8432.79	9113.11	7319.83	7742.38	9659.54	6535.25	6691.3	6169.68	5359.63	6446.35	6348.21	5968.61
ENSMUSG00000004535.13	7742.94	8277.98	6764.98	6541.9	7352.89	7219.84	7273.86	7584.94	5679.99	6309.75	7806.94	7843.94
ENSMUSG00000004540.8	0	0	2	0	0	0	0	7	0	0	0	0
ENSMUSG00000004542.16	0	0	0	0	0	0	0	0	0	0	0	0
ENSMUSG00000004552.17	37	0	3	21	2	30	23	1	16	22	31	53
ENSMUSG00000004558.16	21099	18514	16221	21569	25257	23517	26889	21610	20077	25314	26783	26742
ENSMUSG00000004561.15	1633	1385	1617	1494.93	996	1637	1353	936.77	1130	1435	1076	1543
ENSMUSG00000004562.17	1401.14	910	722.91	1214.06	981.01	1123.05	847.01	708	634.03	889.96	823.12	882.03
ENSMUSG00000004565.16	1174	1511	1237	836	1589	849	1342	1061	1105	817	993	967
ENSMUSG00000004567.17	3761	3914	3459	3398	4653	3590	4651	3287	3858	3959	3967	5158
ENSMUSG00000004568.14	1461	1522	1071	1626	1354	1459	1487	934	1166	1274	1101	1272
ENSMUSG00000004591.17	979	997	906	1324	879	973	1028	1121	770	1111	967	973
ENSMUSG00000004609.12	35.01	36	9	27	1	16	9	14	41	76	1	3
ENSMUSG00000004610.5	3132	2602.33	2610.97	2714.59	2993.13	3433.86	2201.67	1706.69	1699.21	2192.66	1728	2214.66
ENSMUSG00000004612.10	0	5	0	0	9	0	0	9	0	0	0	0
ENSMUSG00000004626.15	478	497	514	644	446	389	527	394	690	667	361	707
ENSMUSG00000004630.19	28.6	6	15.34	22.12	9.41	31.09	54.03	39.89	54.46	22.25	49.36	33.54
ENSMUSG00000004631.16	2365	2014	1685	1748	2101	2270	1930	1624	1255	1628	1693	1895
ENSMUSG00000004633.18	11354.2	9814.68	9312.82	6895.12	7209.87	6815.75	16507.6	13982.1	13353.8	14209.3	15056.5	16857
ENSMUSG00000004637.16	611	615	651	550	1002	702	464	431	313	408	489	370
ENSMUSG00000004642.14	2946.71	2325	2468.97	2417	2173.99	2278.99	1913	1989.74	1668.86	2137.71	1994.96	1921.98
ENSMUSG00000004651.7	1	0	0	0	1	0	0	1	2	0	1	0
ENSMUSG00000004654.7	0	0	0	0	0	0	0	0	0	0	0	0
ENSMUSG00000004655.6	9	20	39	24	36	0	9	31	20	13	40	6
ENSMUSG00000004661.16	349.52	318	406.87	324	391.97	305.77	425	591.94	345.4	485.45	347	537
ENSMUSG00000004665.11	2214	1933	1612	1810	2732	1605	1827	1615	1406	1617	1740	1359
ENSMUSG00000004667.19	3535	3284	2944	2804	3754	3164	2640	2250	2077	2436	2464	2852
ENSMUSG00000004668.15	0	3	4	0	3	0	0	3	11	20	0	0
ENSMUSG00000004677.18	1576	975.18	1212	1271	956	1240	1413	774	873	1048.26	1004	1355
ENSMUSG00000004698.12	220	192	150	222	219	211	118	92	45	104	140	116
ENSMUSG00000004707.15	592	772	651	677	1337	813	599	800	614	606	1000	867
ENSMUSG00000004709.15	14	71	53	63	80	10	33	64	43	54	115	7
ENSMUSG00000004730.16	4015	8112	5744	7111	7691	6773	3818	5596	4896	5488	4816	7192
ENSMUSG00000004748.6	682	550	588	584	622	593	529	383	497	703	564	694
ENSMUSG00000004768.15	1113	1141	862	931	895	901	1083	895	818	1070	937	914
ENSMUSG00000004771.13	7246	7477	6252	6105	7038	6127	7164	6935	5363	7606	6823	6573
ENSMUSG00000004788.12	1898	2148	1940	1543	2579	1866	1731	1402	1238	1537	1725	2284
ENSMUSG00000004789.11	4826	4895	4853	3998	5496	4444	4082	3434	3412	3986.06	3407	3781
ENSMUSG00000004791.8	62	68	32	71	224	64	21	53	36	62	99	90
ENSMUSG00000004798.15	3434	3687	2715	4002	4005	2513	3364	3558	2624	3150	3504	3457
ENSMUSG00000004814.11	0	0	0	0	12	0	0	2	0	0	0	0
ENSMUSG00000004815.13	523.35	388.2	334.2	331.93	381.85	319.22	608.24	449.3	481.47	537.14	446.93	670.37
ENSMUSG00000004821.2	0	0	0	0	0	0	0	0	0	0	0	0
ENSMUSG00000004837.3	145	369	208	114	267	173	90	174	135	142	187	138
ENSMUSG00000004842.19	0	0	0	0	0	0	0	0	0	0	1	0
ENSMUSG00000004843.8	2533	2405	1815	1955	2571	2096	2251	2386	1811	2261	2457	2513
ENSMUSG00000004846.11	959.29	976.47	937.75	892.33	1179.75	1217.18	702.34	687.19	752.99	866.7	967.58	616.24
ENSMUSG00000004849.15	4794	4032	3770	3366	4396	4181	3456	2938	3098	3250	3559	3720
ENSMUSG00000004864.14	390	310	356	204	175	213	374	243	263	240	303	255
ENSMUSG00000004865.17	2190	2083	1721	1718	1493	1870	1915	1406	1355	1767	1383	1867
ENSMUSG00000004872.16	1027	771	753	1033	847	1057	853	532	670	822	612	673
ENSMUSG00000004880.12	1244.58	998.95	884.01	1342.4	1175.17	898.95	948.14	769.09	904.2	987.79	1021.97	963.52
ENSMUSG00000004885.6	60	58	52	31	18	46	34	52	64	18	21	3
ENSMUSG00000004891.17	2227	2017	1993	2246	2895	1799	1219	840	870	831	837	736
ENSMUSG00000004892.14	10314	7183	8056	8178	7481	9311	7764	4698	6799	5713	6131	7303
ENSMUSG00000004894.11	49	34	51	39	30	127	66	51	104	98	51	189
ENSMUSG00000004895.10	860	556	493	701	521	531	678	391	411	666	494	546
ENSMUSG00000004896.17	864.23	710.2	812.79	776.37	824.12	821.78	759.59	590.28	842.21	724.75	823.49	857.13
ENSMUSG00000004897.17	9687	8835	8350	7623	10402	8696	8598	7978	7404	7989	8770	8996
ENSMUSG00000004902.8	2686	2239	2624	3186	4645	3711	1379	1020	1300	1841	1125	1517
ENSMUSG00000004929.13	1678	1559	1423	1708	2133	1474	1009	879	1151	1060	1098	1189
ENSMUSG00000004931.12	1140	833	926	999	1142	1192	1047	686	873	962	725	1148
ENSMUSG00000004933.18	536	165	199	248	207	330	165	107	155	130	66	162
ENSMUSG00000004934.15	1773	1777	1648	1456	1980	1736	1808	1573	1489	1800	1553	1782
ENSMUSG00000004936.9	3024	2592	2202	2447	3216	2639	2299	2282	2026	1983	2205	2469
ENSMUSG00000004937.7	11439	9276	9579	9167	11475	9485	9683	7635	8490	8772	8952	10284
ENSMUSG00000004939.8	0	1	0	0	16	3	0	3	0	9	2	12
ENSMUSG00000004945.16	3060	2529	2601	1388	1239	1306	2403	1943	1896	1220	977	994
ENSMUSG00000004947.16	513	245	252	490	328	178	319	309	260	443	265	292
ENSMUSG00000004948.13	0	4	5	11	14	15	1	2	0	8	3	3
ENSMUSG00000004951.11	297.05	158.91	217.34	176.91	476.87	283.13	252.98	177.76	139.39	234.18	273.13	249.81
ENSMUSG00000004952.14	966	923	1257	1077	1176	1236	725	621	731	923	648	1013
ENSMUSG00000004961.8	2463	2654	1990	1970	3540	2112	2451	2219	1680	2180	2187	2841
ENSMUSG00000004980.17	23672	24177	22090	19988	20610	21587	19552	18878	16557	20667	20050	22735
ENSMUSG00000004988.10	11	10	0	0	0	5	0	3	1	1	0	0
ENSMUSG00000004994.13	563	412	476	413	549	431	404	475	442	273	345	434
ENSMUSG00000004996.10	906	763	524	759	1034	720	741	661	701	927	831	903
ENSMUSG00000005034.16	8436	8378	6633	7468	7662	6660	7429	6304	5297	6226	6649	6756
ENSMUSG00000005043.14	244.39	231	174.91	176.93	187.49	231.61	131.41	153.08	127.87	140.3	130	78
ENSMUSG00000005045.17	699	384	560	460	440	327	207	202	259	265	239	142
ENSMUSG00000005054.8	1626	1659	1617	1769	1529	1996	1590	1515	1233	1781	1444	1755
ENSMUSG00000005057.14	576	438	381	432	845	419	515	426	468	379	521	502
ENSMUSG00000005069.13	2812	2491	1803	1926	3075	2322	2429	2052	1911	2121	2411	2127
ENSMUSG00000005078.17	2878	2491	2388	2125.99	2488	2232.98	2586	2188	1869	2560	2101	2504
ENSMUSG00000005087.18	1419	1707	1482	1952	2647	2108	1488	1225	954	1536	1650	1481
ENSMUSG00000005089.16	3054.88	2707	2219	3503.98	2695.99	3342.96	3216	2581	2398	3888	3211	3030
ENSMUSG00000005102.14	662	668	553	550	555	441	534	463	409	345	506	548
ENSMUSG00000005103.13	12088	12337	11388	11720	16223	10661	13051.2	11367	10491	12102	12723	13889
ENSMUSG00000005107.14	44	12	15	33	60	51	30	36	19	89	66	71
ENSMUSG00000005124.11	171	114	97	125	255	99	68	172	156	138	118	84
ENSMUSG00000005125.14	883.81	1640	1191.82	1384.41	1238.9	1615.94	1510.2	2837.01	1869.4	1814.55	1477.79	1963.88
ENSMUSG00000005131.5	0	11	17	12	16	9	2	10	3	21	0	12
ENSMUSG00000005142.11	1736	1722	1735	2041	2656	1909	1630	1054	1469	1279	1810	1676
ENSMUSG00000005148.9	91	42	36	61	46	55	99	31	17	11	48	50
ENSMUSG00000005150.17	1291.77	1181.56	1409.55	1019.94	1302.49	1337.04	1329.86	1048.82	1236.49	1005	1096.97	1579.77
ENSMUSG00000005161.16	19992.9	18912.3	17609.6	16315.4	23114.7	19529.7	16489.6	13699.8	12238.6	14989.3	15034.4	16775.4
ENSMUSG00000005198.16	1119	635	622	918	594	581	985	602	646	833	629	615
ENSMUSG00000005202.3	0	0	6	5	4	0	0	0	0	7	2	6
ENSMUSG00000005204.13	2092	1183	1228	1288	1234	1296	1548	1025	1057.99	1572.99	1058	1264
ENSMUSG00000005220.11	2	0	0	1	0	0	3	5	0	0	0	0
ENSMUSG00000005225.16	874.88	767.72	712.32	941.04	758.84	679.69	903.52	771.28	602.56	545.65	760.39	1057.97
ENSMUSG00000005232.12	54	24	11	41	49	13	24	26	16	33	35	4
ENSMUSG00000005233.17	884	576	728	833	598	768	266	200	301	191	211	206
ENSMUSG00000005237.15	10	33	3	68	14	57	17	18	14	63	6	21
ENSMUSG00000005251.16	170	207	173	150	379	167	264	338	76	322	476	285
ENSMUSG00000005262.14	3371	3165	2979	3081	3318	3372	3248	3012	2688	3119	3037	3283
ENSMUSG00000005267.14	621	800	498	878.47	586	665	650	786	759	657	498	942
ENSMUSG00000005268.21	18	25	26	1	22	37	6	6	32	35	25	13
ENSMUSG00000005299.7	4154	4480	3942	3368	4879	3777	3699	3652	3429	3474	3732	3873
ENSMUSG00000005312.16	10309	8945	7575	9059	9587	7719	8744	8137	6489	8494	8124	8437
ENSMUSG00000005320.10	42	6	8	2	42	14	19	11	0	4	48	0
ENSMUSG00000005338.15	2736.37	2360.56	2743.26	2283.59	1985.89	2710.54	2683.75	1983.14	2183.3	3329.73	2237.75	2609.63
ENSMUSG00000005339.11	0	0	0	0	0	0	0	0	0	0	0	0
ENSMUSG00000005354.17	7086	5939	5745	5302	6880	6190	5959	4773	4321	5560	5535	5913
ENSMUSG00000005355.10	0	0	0	0	0	0	0	0	0	0	0	0
ENSMUSG00000005357.10	90	48	61	43	125	31	86	86	90	58	68	26
ENSMUSG00000005360.15	64226	50011	51350	68270	52419	58489	42850	31318	34576	40791	32792	36118
ENSMUSG00000005362.15	2099.41	2359.05	1828.27	2105.79	2501.74	1920.59	2175.76	2016.55	1463.96	2334.66	2034.6	2053.78
ENSMUSG00000005364.12	0	0	0	0	0	0	0	0	0	0	0	0
ENSMUSG00000005370.5	2565	2291	2618	1863	2927	2292	2161	1987	1705	2122	1837	2045
ENSMUSG00000005371.16	1379	1421	1241	1159	1106	996	1112	1351	1083	1408	1146	1195
ENSMUSG00000005373.14	0	23	27	14	0	17	33	3	29	0	10	5
ENSMUSG00000005374.14	1879	1941	1555	1766	1752	1382	1989	1456	1203	1238	1446	1716
ENSMUSG00000005378.18	1278.13	1212.07	1133.31	928.71	1283.84	1195.65	1257.38	850.8	870.95	959.68	1012.13	1231.95
ENSMUSG00000005397.9	20135.9	19080	18293	21413	19255	16130.9	24918.9	20561.9	20408	19265.9	20904	21334
ENSMUSG00000005410.7	2100	1185	1499	1705	1922	1339	876	495	773	463	367	507
ENSMUSG00000005413.9	3874	4751	3042	5354	5251	3596	5275	5534	4268	6923	5179	5215
ENSMUSG00000005417.18	7863.44	5522.94	5461.32	7315.05	6655.03	5430.4	6387.11	4746.61	4933.68	6016.26	5626.12	6261.61
ENSMUSG00000005442.14	1362	818	791	952	692	726	1228	765	684	1106	690	678
ENSMUSG00000005447.13	2488	1966	1945	1738	2522	2004	2154	1650	1405	1879	1999	1854
ENSMUSG00000005465.10	11	20	0	7	0	15	4	0	19	12	24	9
ENSMUSG00000005469.11	9582	6331	5660	6064	5041	5139	8813	5237	5142	6483	5706	5594
ENSMUSG00000005470.9	525	262	597	484	357	357	153	181	228	141	244	150
ENSMUSG00000005474.10	0	0	2	0	0	0	0	0	0	0	0	0
ENSMUSG00000005481.19	2528	2661.08	2524.1	2291.15	2759.05	2419.11	1879.09	1429.12	1309.53	1544.37	1816.04	1782
ENSMUSG00000005483.11	2341	1847	1773	1988	2420	1826	2275	2123	1531	2004	2089	1734
ENSMUSG00000005493.16	1	4	3	6	2	0	3	0	5	5	0	20
ENSMUSG00000005501.15	871	627	857	997	831	1102	873	716.58	747	942.35	710	933
ENSMUSG00000005503.9	0	0	0	0	0	0	0	0	0	0	0	0
ENSMUSG00000005505.13	3466.19	3317.88	2922.63	2452.86	3399.84	2975.72	2733.92	2491.73	2216.41	2194.54	2819.52	3030.68
ENSMUSG00000005506.17	8824	8276	7522	8310	8146	7255	9351	8532	7586	8575	9055	10746
ENSMUSG00000005510.10	4726.72	4805.92	4311.16	3424.49	4838.17	4534.54	4091.35	3538.15	3056.84	3472	3758.69	3675.8
ENSMUSG00000005514.15	4605	4953	3612	3614	5652	4261	4469	4363	4270	4196	4635	4920
ENSMUSG00000005533.11	832	681	606	1175	559	756	1130	1052	846	1142	973	986
ENSMUSG00000005534.11	1032	1094	1020	761	789	926	1009	1091	797	1110	1109	1157
ENSMUSG00000005540.11	11	0	2	0	36	2	0	0	9	0	0	5
ENSMUSG00000005547.15	0	0	6	0	0	0	0	0	0	0	0	0
ENSMUSG00000005553.15	29	49	76	22	69	15	36	27	63	10	26	4
ENSMUSG00000005566.15	9783	6537	6416	6493	7199	5943	7740	5132	5615	6680	5173	5732
ENSMUSG00000005575.17	4864	3200	3237	3712	2981	3539	4110	2765	2513	3886	2834	3460
ENSMUSG00000005580.12	262	361	187	237	151	300	334	251	221	316	316	320
ENSMUSG00000005583.17	903	1272	1123	893	917	1163	786	765	722	814	784	1039
ENSMUSG00000005609.17	4188	4044	3715	3963	4300	4171	4050	3822	3403	3043	4178	4615
ENSMUSG00000005610.18	33557	28213	25473	32058	24715	23526	31022	23572	20794	28185	22620	25168
ENSMUSG00000005611.16	67	120	78	82	42	70	89	22	43	57	0	37
ENSMUSG00000005615.16	2791.82	2340.44	2192.23	2310.11	2523.68	2437.71	2279.74	2259.26	1831.58	2220.42	2169.48	1983.62
ENSMUSG00000005621.12	1513	1527	1136	1568	1441	1508	2094	1293	1167	1536	1311	1647
ENSMUSG00000005625.16	7865	6690	6056	5451	8316	6480	6177	5695	5362	6230	6882	6403
ENSMUSG00000005628.13	31	27	13	11	12	15	25	4	11	23	0	9
ENSMUSG00000005640.12	11	23	0	0	0	2	1	0	3	5	0	1
ENSMUSG00000005649.18	0	0	10	0	0	3	0	0	0	0	0	0
ENSMUSG00000005656.10	4209	3983	3234	3909	3292	4408	3276	2771	2518	3115	2720	3069
ENSMUSG00000005667.9	591	458	372	547	368	467	443	205	324	282	301	417
ENSMUSG00000005672.13	3446	3775	3199	5760	4672	4004	4836	3561	3592	4950	5844	6541
ENSMUSG00000005674.10	1227.1	1066.41	1268.4	860.54	1449.48	1355.02	949.06	800.77	880.87	1018.12	1051.96	1132.12
ENSMUSG00000005677.15	40.9	3.59	18.6	19.46	10.52	26.98	13.94	10.23	5.13	32.88	7.04	9.88
ENSMUSG00000005681.13	19	10	12	17	0	18	5	3	4	16	0	13
ENSMUSG00000005682.10	1265	1269	1257	1238	1349	1089	1725	1194	1233	1126	1507	1945
ENSMUSG00000005683.9	12074	11277	10566	10012	13661	10073	9826	7944	7675	8540	9704	10046
ENSMUSG00000005686.18	876.94	1007	749.7	1077.61	1193	1204.68	694.64	658.99	641.91	1043.53	943.52	846.8
ENSMUSG00000005687.15	5765	5011	4686	4019	4363	5342	5121	4394	3737	4419	4631	4885
ENSMUSG00000005696.12	57.72	73.31	109.67	68.19	73.86	136.51	170.45	116.1	164.19	181.26	132.89	140.15
ENSMUSG00000005698.16	3827.43	3322.47	2854.18	3006.55	3245.03	2980.22	3648.12	3175.43	2993.79	3481.98	3172.89	3818.21
ENSMUSG00000005699.17	2426	2017	1751	1339	2195	1897	2016	2126	1676	1735	2426	2391
ENSMUSG00000005705.11	1	0	0	8.02	3	0	6	0	2	2	4	2
ENSMUSG00000005716.17	104	145	92	177	261	222	213	175	146	154	225	244
ENSMUSG00000005718.9	32	19	7	7	14	7	30	11	5	15	3	5
ENSMUSG00000005732.15	6070	4696	4545	4497.68	3891	4922	3963	3365	3084	3664	3178	3404
ENSMUSG00000005763.16	1	3	1	1.04	2.2	6	10.27	2	2	2	4	2
ENSMUSG00000005774.13	1195.08	858.24	824.68	876.38	726.3	682.29	1131.18	962.72	715.98	885.37	856.45	1083
ENSMUSG00000005779.13	6979	6102	5625	5107	7336	5859	5228	4776	4065	4858	5130	5321
ENSMUSG00000005800.4	0	0	0	0	15	17	0	0	0	0	0	2
ENSMUSG00000005802.13	1271	1159	1238	1214	916	881	1212	1189	797	1270	1186	1157
ENSMUSG00000005803.15	395	735	607	563	666	685	482	328	311	499	320	485
ENSMUSG00000005804.15	1755	1487	1252	1475	1453	1273	1508	1374	1245	1604	1073	1656
ENSMUSG00000005813.13	1212	952	1050	965	966	1006	1104	1051	935	1159	1029	1233
ENSMUSG00000005823.10	777	822	710	842	1143	815	950	903	847	1050	1013	1191
ENSMUSG00000005824.8	0	0	0	0	0	0	0	0	0	0	0	0
ENSMUSG00000005836.11	17	18	15	6	30	4	16	0	11	6	10	2
ENSMUSG00000005846.13	3728	3634	3700	3158	4252	3990	3028	2993	2783	3109	3185	3433
ENSMUSG00000005864.8	0	0	31	14	0	0	0	0	0	0	0	0
ENSMUSG00000005871.16	9493	12110	9908	9476	8758	8325	8228	8672	7835	7716	8382	8338
ENSMUSG00000005873.7	6977	5294	4932	5265	4037	4054	6056	4109	3626	5000	3460	3603
ENSMUSG00000005881.14	8648	7890	7525	6957	9655	8227	6677	5657	5838	6565	7259	7248
ENSMUSG00000005882.19	2759	2202	2368	2181	3277	2285	2016	1801	1743	2025	2090	2043
ENSMUSG00000005883.16	17	0	7	0	0	0	0	6	7	0	0	0
ENSMUSG00000005886.15	1851	1760	1726	1812	1537	1398	2290	1811	1689	1914	2152	1897
ENSMUSG00000005891.8	0	0	0	0	0	0	0	0	0	0	0	0
ENSMUSG00000005892.5	0	0	0	0	0	0	0	3	7	0	0	0
ENSMUSG00000005893.15	2449.26	3105.4	2987.65	2763.96	3285.94	2237.15	2743.56	3020.65	2543.74	2753.48	2667.79	3196.18
ENSMUSG00000005897.15	645	577	414	412	459	596	384	469	351	378	372	418
ENSMUSG00000005899.15	1498	1166	1287	1727	1666	1708	1463	905	929	1214	1321	1674
ENSMUSG00000005907.15	722.38	678.91	593.9	584.05	734.23	784.58	690.97	621.14	680.66	667.53	1046.23	1143.06
ENSMUSG00000005917.16	65	9	26	61	76	16	13	25	25	56	20	85
ENSMUSG00000005936.20	6698	5880	5705	6067	5567	5646	6443	5490	5444	5197	5836	7209
ENSMUSG00000005947.12	6	7	5	5	5	8	8	1	13	0	5	1
ENSMUSG00000005949.10	865	820	693	450	877	956	1067	785	741	914	815	1328
ENSMUSG00000005950.15	6	16	50	28	13	58	1	0	8	18	25	8
ENSMUSG00000005951.14	303	418	245	276	548	294	271	161	116	313	194	205
ENSMUSG00000005952.16	0	0	0	0	0	0	0	0	0	0	20	0
ENSMUSG00000005958.16	452	803	561	724	589	542	542	766	632	656	700	691
ENSMUSG00000005968.15	145	341	219	201	287	167	238	196	146	239	194	150
ENSMUSG00000005973.7	3465	3092	3050	3474	3529	3401	1845	1627	1731	1867	1858	1951
ENSMUSG00000005980.16	96.66	39	106.36	93.93	69.56	41.23	66.81	47	60.55	47.74	33.32	68.41
ENSMUSG00000005981.12	2439	2078	2008	2273	2734	2806	1966	1570	1726	1942	1835.98	1952
ENSMUSG00000005982.15	5158.9	5087.88	4388.03	4133.62	5022.91	4395.18	6229.73	5403.17	5722.87	6633.3	6290.77	8150.72
ENSMUSG00000005983.16	402.54	427.54	288.38	183.55	403.08	226.96	179.31	212.81	188.8	230.22	165.69	363.65
ENSMUSG00000005986.17	760	541	583	508	751	694	486	414	294	484	376	717
ENSMUSG00000005994.15	0	0	0	18	0	0	0	1	0	19	1	8
ENSMUSG00000006005.19	5785.85	6297.98	5798.35	5396.19	3921.45	6428.56	5282.09	5517.22	4933.19	5178.36	5252.78	5790.97
ENSMUSG00000006007.15	0	0	0	0	0	0	0	0	0	0	0	0
ENSMUSG00000006010.15	1324.11	1297.95	1235.59	1184.6	1093.54	1465.43	1132.89	968.76	943.74	949.46	984.22	1113.01
ENSMUSG00000006014.17	4.03	9.07	5.06	13.21	1.01	1	3.02	2.02	15.07	7.18	0	7.02
ENSMUSG00000006019.16	643	533	691	536	733	569	646	485	427	385	482	520
ENSMUSG00000006021.6	1024	986	1065	744	1135	942	856	978	841	768	832	875
ENSMUSG00000006024.14	15575	13522	14144	12154	15339	13065	14179	12572	12801	14034	14937	14822
ENSMUSG00000006050.13	2569	2099	2046	1673	2192	2079	2311	1788	1705	2035	1838	2123
ENSMUSG00000006056.14	0	0	4	0	0	3	0	0	4	4	0	0
ENSMUSG00000006057.16	7785.68	7140.92	6217.43	5271.32	5993.67	6308.9	7100.09	5701.27	4850.06	5919.28	5747.82	6099.7
ENSMUSG00000006058.11	2403	2031	1882	1688.65	1883	1851	2570	1715	1524	2176	1888.99	2111.57
ENSMUSG00000006095.13	5944.4	5033.65	4816.66	4357.35	5946.75	5520.99	4710.91	3830.96	3303.17	4523.16	4418.42	4333.2
ENSMUSG00000006127.10	2455	2325	2094	1898	3074	2047	3556	2747	3013	3150	3672	3907
ENSMUSG00000006134.5	2944	2590	2475	2883	3222	2707	2209	1915	1957	2568	2429	2140
ENSMUSG00000006143.13	0	0	0	0	0	0	0	0	0	0	3	0
ENSMUSG00000006154.14	64	9	80	200	233	216	60	71	39	307	137	360
ENSMUSG00000006169.21	2607	2354	2043	2195	2213	2007	2527	2033	1938	2066	1774	2255
ENSMUSG00000006179.10	2	5	5	12	0	2	0	6	1	0	0	0
ENSMUSG00000006191.18	1052	1012	1007	965	896	767	961	798	833	748	887	879
ENSMUSG00000006200.4	0	0	0	0	0	0	0	0	0	0	0	0
ENSMUSG00000006204.8	19	32	21	0	1	0	10	1	0	7	0	3
ENSMUSG00000006205.14	2027	1021	1215	1088	850	1634	1713	1014	1079	967	823	975
ENSMUSG00000006215.13	1078	1115	1237	1066	1751	1230	1039	839	1231	1222	1279	1317
ENSMUSG00000006216.11	0	0	0	0	0	0	0	0	0	0	0	0
ENSMUSG00000006218.5	136	143	83	77	233	109	91	68	58	140	97	138
ENSMUSG00000006219.13	106	115	126	131	68	80	112	76	97	98	44	95
ENSMUSG00000006221.8	0	53	24	15	57	5	0	22	0	13	14	9
ENSMUSG00000006235.7	78	116	71	37	84	69	52	75	67	27	17	52
ENSMUSG00000006241.17	167	70	66	127	122	107	114	70	58	163	103	157
ENSMUSG00000006262.16	567	474	396	496	281	378	701	567	325	730	397	453
ENSMUSG00000006269.8	0	0	0	0	0	0	0	0	0	0	0	0
ENSMUSG00000006270.8	0	0	0	0	2	0	0	0	0	0	0	0
ENSMUSG00000006273.15	24332	25521	22902	19098	26347	19532	25509	23494	21633	23223	24829	27522
ENSMUSG00000006276.11	2201	1128	1235	1900	1156	1287	1866	885	1137	1639	1090	1228
ENSMUSG00000006281.9	100.03	153.07	177	165	98.07	114.22	104.06	86.06	110.07	168.16	64.06	216
ENSMUSG00000006288.9	4628	3933	3777	3368.99	4337	3519.98	3587.99	2724	2661.99	3224.54	3183.99	3765
ENSMUSG00000006289.15	2133.81	1530.46	1756.75	1483.28	2323.56	1627.9	1736.62	1321.1	1435.42	1438.67	1909.91	1784.4
ENSMUSG00000006299.14	10324.4	9733.1	8291.99	7970.57	10888.5	8392.69	8838.67	8185.68	7413.61	8294.28	9099.88	9249.7
ENSMUSG00000006301.18	1521	1806.34	1297.8	1553.46	2389.63	1861.68	1635.48	1413	1432.05	1740.67	1835.86	1868.12
ENSMUSG00000006304.15	10054	8768	8079	8266	8365	8147	7808	6913	5862	7719	6939	7267
ENSMUSG00000006307.17	710	492	430	522	439	667	738	462	519	578	551	588
ENSMUSG00000006310.11	9	1	4	3	0	6	6	6	8	6	5	4
ENSMUSG00000006311.9	0	0	0	0	0	0	0	0	0	0	0	0
ENSMUSG00000006313.6	18	8	9	6	2	18	14	10	4	14	18	5
ENSMUSG00000006315.10	4711	3934	3842	3319	4521	4366	4153	3201	2850	3585	3727	4115
ENSMUSG00000006333.15	7723.44	6433.27	6304.43	6209.42	6178.14	7218.93	6560.83	5418.33	4747.76	6057.31	4976.22	5439.83
ENSMUSG00000006335.17	928	620	702	732	674	798	743	626	649	663	702	657
ENSMUSG00000006342.16	138	167	193	61	232	177	56	174	164	251	162	147
ENSMUSG00000006344.18	210	336	166	302	272	182	238	201	305	180	155	208
ENSMUSG00000006345.11	52	21	14	10	50	0	35	11	38	37	42	26
ENSMUSG00000006356.11	3055	2788	2115	2342	4726	2786	1750	1537	1314	1544	1816	1436
ENSMUSG00000006360.12	150	102	91	121	119	160	128	85	74	64	72	78
ENSMUSG00000006362.17	1686	896	905	1036	576	971	1307	691	814	1151	718	958
ENSMUSG00000006369.15	507	354	396	323	397	393	274	224	282	145	296	232
ENSMUSG00000006373.11	21484	21185	20092	16874	22168	19935	17454	17515	15062	17739	18482	19992
ENSMUSG00000006378.16	575	450	492	332	617	383	789	463	517.91	375	497	617
ENSMUSG00000006386.16	27	27	4	0	17	0	0	0	0	1	0	0
ENSMUSG00000006389.14	0	0	0	0	0	0	0	0	4	0	0	0
ENSMUSG00000006390.16	1286	1096	1103	1398	1376	1555	1140	902	961	1104	873	1192
ENSMUSG00000006392.17	1788	1771	1633	1457	1892	1876	1607	1374	1293	1560	1621	1575
ENSMUSG00000006395.17	552	529	443	417	502	369	449	432	403	451	415	368
ENSMUSG00000006398.16	1513	786	1217	1322	1523.99	1059	546	332	441	403	337.98	289
ENSMUSG00000006403.14	301	228	265.96	292	273	528.91	426	430	332	375	227	788
ENSMUSG00000006411.13	94	35	33	50	57	77	9	57	38	35	24	71
ENSMUSG00000006412.11	1924.19	1636.96	1642.86	1542.48	1300.18	2017.22	1990.77	1573.07	1359.37	2072.91	1578.14	1949.41
ENSMUSG00000006418.18	4105.24	4329	3476.1	3415.22	5471.05	3713.13	3412.05	3210.05	3043.14	3491.61	3994.27	3575.1
ENSMUSG00000006423.16	1714.46	1526.26	1584.4	1588.36	1662.85	1594.35	1266.4	1091.05	1166.5	1383.73	1118.98	1447.79
ENSMUSG00000006435.17	2903.78	2694.46	2102.29	2107.62	2150	1839.29	1928.39	1833.34	1689.69	1875.29	1734.65	1972.09
ENSMUSG00000006442.11	3304	2660	2577	2473	2903	2537	2455	1862	1744	2151	2282	2298
ENSMUSG00000006445.4	44	61	14	61	58	73	13	41	22	28	27	18
ENSMUSG00000006456.11	4169.24	3247.94	3199.45	3099.34	3302.08	2861.26	4279.31	3033.7	3086.03	3894.57	3485.87	3507.84
ENSMUSG00000006457.5	44	68	57	35	19	125	38	47	25	68	67	92
ENSMUSG00000006462.7	0	2	0	6	1	2	3	33	3	3	2	0
ENSMUSG00000006463.14	1013	976	808	929	1185	1132	1098	859	763	930	1044	970
ENSMUSG00000006464.10	313	374	289	381	605	388	134	329	284	360	344	458
ENSMUSG00000006469.14	1	6	0	0	6	3	0	4	14	0	0	7
ENSMUSG00000006471.19	650.06	443.6	320.08	425.96	486.04	347.49	552.68	280.19	236.14	365.29	357.13	520.1
ENSMUSG00000006476.20	1466	1468	1508	1822	2059	2053	1487	977	1238	1520	1271	1745
ENSMUSG00000006488.18	0	0	0	0	0	4	0	0	0	0	0	0
ENSMUSG00000006490.4	0	0	0	0	0	0	0	0	0	0	0	0
ENSMUSG00000006494.12	1311	1262	1076	1148	880	1005	1084	1052	934	962	1166	1133
ENSMUSG00000006498.17	2379.05	1855.23	2073.81	2059.87	2234.67	1754.18	1656.63	1549.66	1435.04	1683.51	1347.19	1341.81
ENSMUSG00000006517.6	2560	2415	2016	1810	2808	1838	1963	1762	1721	1639	2096	2175
ENSMUSG00000006519.12	1185	1374	1131	1307	1246	1680	921	834	831	993	838	1152
ENSMUSG00000006522.18	100	90	41	137	126	93	108	43	57	82	96	40
ENSMUSG00000006526.14	649	782	712	662	757	607	691	766	631	597	688	726
ENSMUSG00000006527.17	1090	1175	855	921	1008	978	1173	1197	1018	1110	1078	1020
ENSMUSG00000006529.17	0	0	0	0	0	0	0	0	0	0	0	0
ENSMUSG00000006538.13	0	0	7	19	10	3	6	8	7	4	24	0
ENSMUSG00000006542.14	0	0	0	0	0	0	0	0	0	11	0	0
ENSMUSG00000006546.4	0	0	0	0	0	0	0	0	0	0	0	0
ENSMUSG00000006567.12	97	19	32	126	60	16	22	25	25	69	53	48
ENSMUSG00000006570.4	0	0	0	0	0	0	0	0	0	0	0	0
ENSMUSG00000006574.16	20	7	1	10	8	14	25	50	3	20	23	28
ENSMUSG00000006575.15	8975	6766	6301	6696	7666	6651	10886	7750	7737	9262	9076	10436
ENSMUSG00000006576.17	1335	1192	875	1009	1282	1030	1074	627	753	851	1044	1023
ENSMUSG00000006585.4	420	469	443	393	572	463	169	204	244	263	395	254
ENSMUSG00000006586.16	3237	3368	3002	2679	2473	2906	3665	3611	3040	3260	3922	4609
ENSMUSG00000006587.7	0	0	0	0	3	0	0	0	0	0	0	0
ENSMUSG00000006589.9	2362	2243	1918	1863	2452	2320	1700	1356	1324	1688	1540	1862
ENSMUSG00000006599.14	2114	2301	1759	1761	1957	2075	2050	2130	1690	1949	2162	2596
ENSMUSG00000006611.16	352	377	311	302	509	325	146	258	236	221	231	348
ENSMUSG00000006638.16	133.32	250.74	212.84	186.26	93.1	112.28	281.38	241.71	304.97	253.03	106.19	100.77
ENSMUSG00000006641.13	420.54	379	428	476	624.69	539	460.13	302.22	519	454.82	639.19	552
ENSMUSG00000006642.4	0	0	0	0	0	0	0	0	1	0	0	0
ENSMUSG00000006649.18	78.44	78.44	27.03	100.23	14.2	50.64	63.82	17.09	14.22	28.42	65.04	7.53
ENSMUSG00000006651.9	25822	23337	18428	19009	28475	19881	22053	18838	16803	18300	22629	20808
ENSMUSG00000006673.15	6311	6253.96	4800.83	5578	6063	4913.74	5777.5	5286.99	5217.96	5048.97	5556	5835
ENSMUSG00000006675.11	1073	789	975	876	1264	1416	683	426	462	613	571	1060
ENSMUSG00000006676.17	3661	3236	3401	3575	4082	3276	4372	3308	3227	3323	3928	4656
ENSMUSG00000006678.7	308	361	373	224	241	257	160	84	174	91	161	150
ENSMUSG00000006699.18	23776	23141	20279	20526	22476	20796	19525	17859	15189	21051	17808	18767
ENSMUSG00000006705.14	2198.94	2561	2126	2344.98	2397	2220.99	2722	2544	2259	2288	2367	3203.93
ENSMUSG00000006711.16	108	122	136	119	151	56	51	21	0	13	22	86
ENSMUSG00000006715.12	274	249	340	267	236	265	140	97	118	124	124	128
ENSMUSG00000006717.8	1461	1184	1108	1282	1236	1287	1189	999	929	1184	1107	1202
ENSMUSG00000006720.17	308	115	156	122	268	318	215	122	83	151	200	130
ENSMUSG00000006724.13	0	0	0	2	9	2	0	0	0	2	2	8
ENSMUSG00000006728.13	12164.1	9473.59	10266.8	10289.2	11299.2	10907	8242.79	6198.61	7423.73	8037.02	7313.35	8298.31
ENSMUSG00000006731.11	2536.58	2025.36	2129.03	1704.46	2590.59	1948.02	2353.46	1938.63	1981.17	2257.8	2436.78	2360.09
ENSMUSG00000006732.15	271	267	185	254	177	270	173	139	81	211	122	122
ENSMUSG00000006736.10	6503.91	5955.41	5482.18	5136.75	6919.77	6530.96	5268.21	4066.39	4169.27	4934.98	4890.65	5277.69
ENSMUSG00000006740.15	7740.66	7301.77	6469.86	6241.24	6386.69	7126.91	6188.73	6143.51	5312.65	6040.25	6436.92	5703.88
ENSMUSG00000006763.15	1082	1239	1009	1193	1256	1119	1211	758	892	1252	1024	1146
ENSMUSG00000006764.9	0	0	0	6	0	16	15	0	0	0	0	0
ENSMUSG00000006777.8	0	0	0	0	0	0	0	0	0	0	0	0
ENSMUSG00000006782.17	10511.9	9652.13	9048.82	8653.74	8751.85	11905.8	6226.99	5524.87	5350.56	5389.86	5679.73	7001.1
ENSMUSG00000006784.15	62	60	64	119	193	27	47	37	48	46	44	70
ENSMUSG00000006800.15	2594	2474	2036	2711.88	2620.38	1617.43	3899.64	2840.54	2959.45	2812.51	2346	3093.46
ENSMUSG00000006818.6	5977.42	5638.61	4358.34	4706.39	6460.4	4423.8	4942.74	4259.48	3661.52	5024.21	4887.73	4601.43
ENSMUSG00000006850.9	465	389	422	376	469	362	470	379	394	480.02	426	396
ENSMUSG00000006906.11	2151	2413	2180	1999	2470.75	2324	2117	1916	1773	2120	2141	2042
ENSMUSG00000006920.15	1843	1824	1802	1880	2118	1984	2224	2035	1800	2171	2550	2801
ENSMUSG00000006930.16	4894	4424	3356	2920	3950	2101	4437	4117	3358	3225	3368	2757
ENSMUSG00000006931.16	677	611	456	491	710	527	524	327	334	401	345	321
ENSMUSG00000006932.18	18243.3	19165.3	17794.3	17885.2	24858.2	18760.5	14913.1	12448.2	11700.7	13273.1	14053.5	14494.4
ENSMUSG00000006941.6	5192	4199	4089	4120	4372	4900	3986	3598	2903	3906	3520	3989
ENSMUSG00000006948.8	0	0	0	0	0	0	0	0	0	0	0	0
ENSMUSG00000006958.15	221	187	202	174	123	245	190	127	132	195	150.98	206
ENSMUSG00000006998.17	19302.8	19590	16741	16350.9	23178	17177	16627.8	15801.9	14261.9	14561.8	16547	17125
ENSMUSG00000007021.6	7769	8270	6461	5382	10508	6860	7584	7489	6292	6902	8651	8039
ENSMUSG00000007029.17	2544	2286	2531	2420	2823	1925	1400	1396	1004	1584	1490	1514
ENSMUSG00000007030.9	3.3	0	20.18	43.77	53	19.27	57	0	4	4	6	0
ENSMUSG00000007033.5	36.6	69.12	24.57	51.35	48.46	46.56	1.77	51.34	77.94	81.83	33.71	32.91
ENSMUSG00000007034.16	0	0	0	0	0	0	1	1	0	0	0	0
ENSMUSG00000007035.16	23	16	30	36	28	44	23	22	4	16	5	7
ENSMUSG00000007036.16	6153	5119	4748	4362	6350	4749	5779	4425	4439	4517	5050	6425
ENSMUSG00000007038.6	2551	2628	2147	1841	2578	2121	2802	2608	2205	2513	2692	3034
ENSMUSG00000007039.13	5088	4583	4276	5218	7223	5785	3225	2796	2444	3007	3212	2803
ENSMUSG00000007041.10	3392	2952	3030	3398.89	4638	3782	1907	1667	1626	1644	1812	1854
ENSMUSG00000007050.18	1267	877	901	985	817	940	1071	744	710	872	797	819
ENSMUSG00000007080.15	353	220	189	381	267	143	170	169	169	123	49	57
ENSMUSG00000007097.15	17598.9	12517	12306	14795.9	11415	13445.9	15177.9	10915.9	12461	12745.9	11481	12500
ENSMUSG00000007107.7	2	0	2	3	0	1	21	0	10	2	0	1
ENSMUSG00000007122.12	35	16	48	67	36	16	24	1	37	17	0	9
ENSMUSG00000007207.11	4262	3901	3009	2264	3274	2162	3648	2996	2968	3071	3147	4026
ENSMUSG00000007209.5	0	0	0	3	0	0	0	0	0	0	0	0
ENSMUSG00000007216.7	697	677	694.99	821.97	857.96	672.99	575	902	645.97	703	917.94	665.92
ENSMUSG00000007279.15	169	249	114	116	276	166	179	309	346	165	180	128
ENSMUSG00000007338.11	2809	2340	2085	2031	2396	2519	2019	1907	1852.01	1907	1975	2309
ENSMUSG00000007379.16	77	26	35	85	165	38	53	92	51	56	121	228
ENSMUSG00000007411.17	9216	8462	7604	7815	8491	7381	7559.85	7106	6408	6623	7398	7209
ENSMUSG00000007415.16	739.36	375.22	339.12	567.1	381.23	443.58	523.15	368.28	301.13	564.16	325.58	398
ENSMUSG00000007440.11	649.66	578.48	579.92	408.73	434.14	571.41	640.55	639.81	561.5	463.07	555.08	956.38
ENSMUSG00000007457.4	0	0	0	0	0	0	0	0	0	0	0	0
ENSMUSG00000007458.15	3370.78	3253	2457.94	3086.71	3529	3346.94	2247	2190	1887	2417.67	2131.5	2921
ENSMUSG00000007476.19	730.55	595.81	681.96	599.18	585.17	750.33	622.26	454.69	475.58	678.19	580.96	637.72
ENSMUSG00000007480.6	97	74	55	65	34	47	70	103	60	115	39	74
ENSMUSG00000007564.16	30626	28033	25415	23630	32918	24808	23899	21763	20766	22948	24103	24722
ENSMUSG00000007570.17	540	735	674	608	826	523	560	600	588	548	636	627
ENSMUSG00000007589.10	1166.21	1182.14	1108.62	1131.11	1201.6	1049.01	1227.2	809.35	824.03	1001.53	1013.34	1018.17
ENSMUSG00000007591.16	5	1	4	6	11	5	15	6	2	14	24	13
ENSMUSG00000007594.11	133	55	50	7	93	54	77	131	59	36	91	174
ENSMUSG00000007603.10	2855	2527	2169	2420	2846	2532	2676	1744	2309	2203	2085	2765
ENSMUSG00000007610.16	157	245	150	156	297	114	138	160	190	217	184	186
ENSMUSG00000007613.16	375	408	412	306	219	302	229	322	130	197	154	242
ENSMUSG00000007617.19	967	853	565	631	698	542	695	645	547	663	735	611
ENSMUSG00000007646.14	82	144	104	130	118	118	66	83	75	93	131	88
ENSMUSG00000007653.13	1445	1497	1485	1622	1176	1296	2114	1817	1771	1815	2006	2228
ENSMUSG00000007655.17	401	347	255	311	652	415	204	179	115	127	219	231
ENSMUSG00000007656.14	4372	4088	3644	4429	3446	4194	3537	3206	2543	3963	3419	3376
ENSMUSG00000007659.19	6038	4857	4612	4078	4791	4142	5512	4499	3887	4897	4705	5467
ENSMUSG00000007670.11	2203	905	734	1709	905	1018	1834	848	695	1609	868	1010
ENSMUSG00000007682.8	190	70	58	105	53	162	145	122	73	148	142	129
ENSMUSG00000007721.7	4316	3360	3224	3194	4030	3875	3184	2968	2627	3161	3355	3517
ENSMUSG00000007739.11	5767	5714	5819	5053	6066	6251	4355	4127	3854	4570	4619	4430
ENSMUSG00000007777.10	1539	1286	1115	1246	1203	1318	1312	1228	938	1179	1133	1221
ENSMUSG00000007783.11	4025.96	3840.94	3419.99	3263	5034.97	3749.96	3293.98	2501.98	3049.99	3261.85	3097	3561
ENSMUSG00000007805.5	5	21	11	8.75	17	6	0	1	3	11	3	1
ENSMUSG00000007812.17	1474	1494	1570	1586	1630	1480	1813	1625	1320	1521	1538	1771
ENSMUSG00000007815.14	9588.52	7464.93	6998.58	8974.17	7130.26	7680.96	7151.53	6016.72	5182.27	7937.95	5808.16	5883.62
ENSMUSG00000007817.16	8214.93	6341.98	5933.92	6358.91	5268.97	6020.9	11255.8	7988.95	7372.96	10668.8	8499.92	10879.9
ENSMUSG00000007827.11	1068	995	805	851	752	882	679	642	647	792	676	974
ENSMUSG00000007833.16	635.24	574.99	404.24	562.83	1055.8	647.1	377.68	586.89	449.39	425.19	575.43	524.54
ENSMUSG00000007836.7	1538	1066	988	1148	860	1147	1443	1024	1028	1396	996	1254
ENSMUSG00000007837.12	276.04	221	262	243	283	279	257	241.01	197	194	197.01	262
ENSMUSG00000007850.17	6494	6052	5775	5305.99	5674	6681	5662.99	4737	4281.99	5950.99	4667	6594
ENSMUSG00000007867.10	582	463	505	573	709	626	370	377	333	459	361	387
ENSMUSG00000007872.4	13874	10907	11710	9162	11914	11242	13450	9460	9733	10792	9991	9822
ENSMUSG00000007877.3	0	4	8	5	15	0	11	4	6	12	9	17
ENSMUSG00000007880.17	2618.07	2001	1950	1917	1902	1972	2657.7	1730	1825	2323	1850	2201
ENSMUSG00000007888.16	127	97	48	68	176	97	80	36	72	64	123	116
ENSMUSG00000007891.17	31233.9	28609.5	29930	32150	42275	47932.3	35903.5	27310.6	30664	37424.5	38735	56106
ENSMUSG00000007892.9	4364.16	3343.98	3291.73	4288.34	2987.84	4584.67	3717.7	2841.55	2364.77	3742.9	2502.69	3200.95
ENSMUSG00000007907.5	0	0	0	0	0	0	0	0	0	0	0	0
ENSMUSG00000007908.15	466	506	432	344	526	464	444	561	268	630.94	655.98	620
ENSMUSG00000007944.9	2969.37	1749.35	1767.83	1716.64	1591.36	2053.12	1881.42	1188.7	1000.92	1446.09	1210.94	1756.2
ENSMUSG00000007946.12	0	0	0	0	0	0	0	0	0	0	0	0
ENSMUSG00000007950.10	8612.03	7878	6453	5474	8330	5766	7780	6211	5298	5871	6232	6080
ENSMUSG00000007987.13	3436	3028	2549	2567	3390	2851	3070	3102	2134	2773	3063	3402
ENSMUSG00000007989.8	3456.95	3944	3364	3897	4385	3534	3304	3378	2936	3851	3370	3785
ENSMUSG00000008028.16	30.22	24.25	29.14	25.27	24.9	15	9.17	17.24	7.34	11.03	5.15	21.06
ENSMUSG00000008035.13	2756.91	2947.8	2007.41	2285.44	3489.61	2014.39	2411.38	2644.88	2327.2	2216.71	2872.38	1913.87
ENSMUSG00000008036.12	6132	5065	5291	4419	5335	5319	5415	4875	4024	5363	5092	5474
ENSMUSG00000008090.15	1240	869	882	1405	1152	1210	715	307	519	793	568	751
ENSMUSG00000008129.15	297	239	191	166	242	209	244	252	227	158	96	162
ENSMUSG00000008136.15	538	370	463	365	599	362	585	306	305	237	273	275
ENSMUSG00000008140.19	8099	5789	5594	6095	6817	5683	6237	4936	5141	6015	5818	5385
ENSMUSG00000008153.13	9339	7680	6256	7541	11462	7803	10224	7132	6544	7599	9404	11382
ENSMUSG00000008167.15	1592.96	1251.96	1267.97	1155.94	1946.98	1154.97	1200	966.98	1091.94	1040	1075.99	922
ENSMUSG00000008193.14	16	27	57	16	33	40	32	32	23	21	24	35
ENSMUSG00000008200.16	2355	1642	1518	2083	1105	1808	2391	1358	1662	1871	1185	1920
ENSMUSG00000008206.17	1559	1555	1128	1349	1627	1119	1381	1108	1176	1362.33	1332	1548.52
ENSMUSG00000008226.15	482.48	420.35	538	274	579	431	383	400	325	410	452	473
ENSMUSG00000008301.12	3412	2743.64	2818.29	2403.92	2762	3150	3148	2678	2206.99	2614.28	2554.98	2939.98
ENSMUSG00000008305.19	1946	1644	1418	1536	1817	1516	1759	1332	1092.6	1667	1258.57	1637
ENSMUSG00000008307.12	17.02	47	75.09	58	25	33	85	37	48	49	69	47
ENSMUSG00000008318.11	108	125	168	142	173	104	93	82	85	62	92	74
ENSMUSG00000008333.13	699	628	571	653	493	662	575	521	431	661	577	582
ENSMUSG00000008348.10	80712	73000	65464	76314.4	52100.2	93661.7	81581.9	63314	55697	69759.9	40407.8	105257
ENSMUSG00000008373.17	2605.94	2350.71	2533.44	2493.32	2784.69	2389.17	1959.24	1458.15	1524.79	1692.99	1524.19	2012.73
ENSMUSG00000008384.9	731	759	681	573	772	682	775	646	684	630	774	843
ENSMUSG00000008393.10	5181.96	4994.98	4011.99	4797.96	5998	4316	4002.98	3548.99	3309	3772.8	4194.99	4135
ENSMUSG00000008398.17	465.75	283.93	340.37	507.17	475.49	526.25	257.47	194.13	260.9	292.55	134.2	176.83
ENSMUSG00000008429.9	2294	2107	1677	1928	2418	1708	2139	1761	1559	1733	1826	2086
ENSMUSG00000008435.16	454	431	405	387	521	326	486	362	446	585	551	479
ENSMUSG00000008438.4	30	8	11	16	23	47	32	35	20	16	19	50
ENSMUSG00000008450.9	1611.04	1498.06	1262.44	1054.36	1645.98	1316.02	1165.97	942.04	982.51	1102.8	1059.02	1109.75
ENSMUSG00000008461.7	0	0	0	0	0	0	0	0	0	0	0	0
ENSMUSG00000008475.14	7748.99	7153	6365	7400	6064	6762	7029	6876	5815	7684	6171	6917
ENSMUSG00000008482.10	3	2	5	0	0	7	0	0	3	0	0	8
ENSMUSG00000008489.19	947	728	902	611	911	580	812	906	628	877	893	543
ENSMUSG00000008496.20	558	271	371	470	157	319	537	337	292	491	234	359
ENSMUSG00000008540.12	2596	2025	2032	2582	3501	2918	1870	1520	1470	2500	1882	1764
ENSMUSG00000008575.18	13178	11904	11560	13151	10560	12234	11755	10158	9991	13191	11483	11463
ENSMUSG00000008590.5	0	0	2	0	0	0	0	0	0	7	0	0
ENSMUSG00000008601.13	2	0	1	0	11	4	28	21	8	9	24	3
ENSMUSG00000008604.12	3101	2245	2524	2794	2963	2415	2615	1927	1795	2712	2197	2509
ENSMUSG00000008658.17	2163	1830	1688	1639	1486	1828	1840	1310	1395	1921	1146	2005
ENSMUSG00000008668.16	4987.32	4693.58	4448.87	4641.47	3929.35	4903.77	4191.01	3612.93	2946.84	4058.61	3088.2	3851.94
ENSMUSG00000008682.14	2603.86	2707.06	1952.61	1895.25	2555.22	2369.77	1835.68	1841.98	1603.86	1549.52	1770.03	1983.82
ENSMUSG00000008683.17	2036.96	1840.98	1648.31	1758.19	1237.08	2115.78	1783.18	1305.82	1159.86	1729.4	1254.8	1547.93
ENSMUSG00000008690.16	7679.52	6430.06	6983.9	5933.65	8085.65	5986.99	6827.82	5181.26	5578.52	5598.87	5963.81	6489.58
ENSMUSG00000008730.18	2267.91	1687.97	1573.96	1675.82	1451	1720	1778.94	1859.92	1659.99	2137.84	1581.95	2160.98
ENSMUSG00000008734.10	1242.16	659.26	649.28	1179.12	988.4	690.17	904.54	527.71	481.81	863.89	588.93	446.33
ENSMUSG00000008763.17	1705	1862	1350	1426	1364	1494	1661	1462	1231	1234	1482	1391
ENSMUSG00000008789.11	0	0	0	0	0	0	0	0	0	0	0	0
ENSMUSG00000008813.14	0	0	0	0	0	0	0	0	0	0	0	0
ENSMUSG00000008822.16	633	460	530	486	434	594	568	611	399	541	489	542
ENSMUSG00000008843.5	0	0	0	0	0	0	0	0	0	0	0	0
ENSMUSG00000008845.10	9	5	6	13	1	0	0	1	4	0	0	0
ENSMUSG00000008855.18	1976	1716	1628	2148	2508	1634	1797	1523	1327	1876	1651	2132
ENSMUSG00000008859.9	4467	3651	3300	3477	3634	4019	3879	3501	2771	4209	3450	3610
ENSMUSG00000008874.4	0	0	0	0	0	0	0	0	0	0	0	0
ENSMUSG00000008892.13	14427.1	15138.8	13582.6	10512.9	14662.4	12477.5	11828.5	11891.5	9820.71	10986.6	12296	12494.3
ENSMUSG00000008932.11	0	0	0	0	0	0	1	0	9	0	0	0
ENSMUSG00000008958.15	3767	2813	2837	2961	3561	3025	3002	2603	2557	2810	2847	2941
ENSMUSG00000008976.17	1301.4	1081.14	1137.3	1283.64	930.02	963.68	1295.65	805	745.03	1009.13	1088.36	1040.1
ENSMUSG00000008999.8	865	330	771	469	238	333	569	263	552	292	209	164
ENSMUSG00000009013.6	13578	11857	11073	10135	10300	12709.6	8958	7694.65	6464	9480	7402	9780
ENSMUSG00000009030.15	1626	1546	1716	1572	1775	1812	1397	1428	1252	1456	1373	1652
ENSMUSG00000009035.16	2098	1538	1585	1983	2406	2001	1655	1262	1350	1504	1374	1414
ENSMUSG00000009047.5	0	0	0	0	0	0	0	0	0	0	0	0
ENSMUSG00000009070.15	22	11	13	21	23	5	0	28	0	11	12	9
ENSMUSG00000009073.17	4539	3601	3581	4052	3678	3307	4462	3258	3093	3113	3336	3732
ENSMUSG00000009075.3	149.83	89.51	154.24	123.43	117.57	165.91	227.96	161.12	158.51	299.97	142.15	325.24
ENSMUSG00000009076.11	1203.17	898.49	975.76	968.57	996.43	1111.09	1183.04	883.88	858.49	1029.03	1094.85	1145.76
ENSMUSG00000009079.17	16742.9	14296	14115.3	13590.5	15284.9	13726.9	13065.9	10989.9	10321.7	12827.3	12766.8	14481.9
ENSMUSG00000009090.18	6334	6525	5141	5764	6447	4973	7435	4641	4418	5378	5511	7068
ENSMUSG00000009092.6	3	44	14	28	10	14	52	41	46	33	43	34
ENSMUSG00000009093.8	0	1	0	0	0	0	0	0	0	0	0	0
ENSMUSG00000009097.11	0	0	1	0	0	0	0	0	0	0	0	4
ENSMUSG00000009108.16	0	5	3	2	0	14	0	0	0	5	0	0
ENSMUSG00000009112.5	3082.83	2651.16	2135.86	2825.97	3112.41	1917.98	2705	2347.45	2321.81	2082.26	2185.53	2703.24
ENSMUSG00000009114.18	0	2.62	1.21	0	0	0	2.38	0	1.64	1.16	1.09	1.1
ENSMUSG00000009115.6	5	0	0	0	5	3	13	0	0	0	0	0
ENSMUSG00000009145.7	29	9	19	29	5	17	48	19	20	32	36	24
ENSMUSG00000009185.3	4	10	15	12	6	2	27	0	9	0	0	7
ENSMUSG00000009207.16	607	649	509	544	420	683	713	579	388	633	575	670
ENSMUSG00000009210.11	0	6	2	10	10	7	1	5	0	11	6	2
ENSMUSG00000009214.10	0	5	1	17	39	0	0	14	9	0	5	7
ENSMUSG00000009216.8	19	27	20	10	13	50	6	0	5	1	9	0
ENSMUSG00000009246.15	24.15	4.03	58.03	22.09	2.02	30.07	15.01	1	7.04	0	0	20
ENSMUSG00000009248.7	44	116	82	101	73	57	46	58	74	49	51	43
ENSMUSG00000009281.7	150.21	180.09	183.93	280.72	306.41	226.67	143.65	79.39	79.61	112.36	111.84	104.25
ENSMUSG00000009291.14	4549	4813	4347	4786	6094	5337	3930	3400	3057	3794	3788	3948
ENSMUSG00000009292.19	138	77	91	149	142	48.02	151	72	100	172	186	192
ENSMUSG00000009293.18	2123.64	2302.99	1782	2477.63	2545.92	2462	1977	1608.98	1588	2139	2036	2380
ENSMUSG00000009350.14	0	0	0	1	0	0	0	0	0	0	0	0
ENSMUSG00000009356.13	23	48	64	37	69	71	53	35	36	74	103	26
ENSMUSG00000009376.16	52	15	32	50	57	9	25	13	35	50	46	27
ENSMUSG00000009378.5	216	185	195	217	105	183	242	150	182	254	79	57
ENSMUSG00000009394.14	18344	17650	16956.5	13763.9	18115.6	12804.3	24870.5	22547.5	21157.4	22547.3	25199.5	24973.6
ENSMUSG00000009406.14	2695	1876	1920	1994	1725	1682	2776	2185	2031	2160.34	2273	2535
ENSMUSG00000009418.17	10877.8	9191.83	9004.66	9098.95	6571.45	7886.66	9233.39	8056.93	8120.73	8958.61	7330.04	8632.6
ENSMUSG00000009470.18	1342.93	1236.98	808.99	1244.74	1175.99	938.74	1081.9	1015.91	845.98	1226.82	840.99	877
ENSMUSG00000009471.5	0	1	0	0	0	0	0	0	0	0	0	0
ENSMUSG00000009487.11	0	0	0	0	0	0	0	0	0	0	0	3
ENSMUSG00000009535.14	3575	3188	3781	3152	3155	3420	3331	2729	2807	3171	3845	4005
ENSMUSG00000009545.15	0	4	0	3	0	15	3	3	0	5	0	0
ENSMUSG00000009549.15	6060	5804	5481	5186	5618	6145	5590	5202	3663	6340	4442	5447
ENSMUSG00000009551.3	29	40	34	47	43	64	24	10	23	21	15	30
ENSMUSG00000009555.17	4239	3769	3824	3740	4429	3396	3963	3307	3401	3613	4005	3556
ENSMUSG00000009563.17	2699.82	2556	2334.99	1832.9	2787.95	2411.76	2411.93	2078	1932.99	2117.95	2752.97	2466.96
ENSMUSG00000009566.13	491	495	428	415	547	438	272	281	321	371	361	426
ENSMUSG00000009569.15	404	367	316	325	402	378	404	297	263	323	238	306
ENSMUSG00000009575.15	4860	4685	4015	4295	4167	4024	3960	3466	2953	3628	3292	4123
ENSMUSG00000009580.16	0	0	0	0	0	0	0	0	0	0	0	0
ENSMUSG00000009585.19	222	236.96	197.96	279.92	250	254.91	134	93	144.86	192	136	208.94
ENSMUSG00000009588.10	0	2	1	0	0	0	0	5	2	1	0	0
ENSMUSG00000009596.10	7	0	0	0	0	0	3	0	0	0	0	1
ENSMUSG00000009614.17	1206.95	737	759	1035.86	1155	903	656	392	593	549.82	544	448
ENSMUSG00000009621.19	949	501	408	643	636	446	616	335	374	325	258	308
ENSMUSG00000009628.15	44	92	81	50	36	83	100	21	43	100	96	90
ENSMUSG00000009630.11	4239	2473	2325	3428	2820	2324	3492	2273	2009	3588	2405	2602
ENSMUSG00000009633.4	109	106	130	116	128	105	86	69	71	37	44	49
ENSMUSG00000009640.12	1790	2146	1670	1840	2636	2383	1664	1373	1495	1566	1408	1677
ENSMUSG00000009646.14	0	0	0	0	0	0	1	0	0	0	0	0
ENSMUSG00000009647.14	1716.98	1388	1150	1438	1288	1254	1376	1045	983	1266	1215	1357.98
ENSMUSG00000009654.5	0	6	0	12	22	20	10	16	10	25	1	18
ENSMUSG00000009670.12	4	0	23	8	9	0	0	21	14	3	4	0
ENSMUSG00000009681.11	1529	1276	1032	1178	1190	1092	1971	1188	930	1522	1146	1292
ENSMUSG00000009687.15	332	310	301	212	323	290	266	209	189	164	164	177
ENSMUSG00000009731.5	144	174	97	209	147	248	193	90	180	140	81	138
ENSMUSG00000009733.10	1435	1373	1074	1058	1172	1008	1239	1178	1039	1097	1020	1253
ENSMUSG00000009734.19	56	61	47	45	70	28	72	81	61	97	86	43
ENSMUSG00000009739.18	991	604	753	1233	1053	922	804	501	556	898	835	959
ENSMUSG00000009741.16	2391.88	1466.63	1776.36	1850.92	1733.61	1846.7	2672.23	1857.51	1845.75	2171.57	1981.18	2155.87
ENSMUSG00000009772.16	375	299	292	239	274	446	248	274	137	117	192	151
ENSMUSG00000009828.16	1368	1261	1023	1168	988	964	989	1138	1028	1081	1272	1163
ENSMUSG00000009863.15	9850	8509	7771	7724	9173	8076	7088	6139	5629	7234	6244	6813
ENSMUSG00000009876.14	9	1	8	7	8	16	5	5	11	6	5	21
ENSMUSG00000009894.16	20247	18337	17661	14492	19866	15662	18162	15906	15385	15699	18107	19222
ENSMUSG00000009900.8	0	0	0	0	0	0	0	2	0	0	0	0
ENSMUSG00000009905.6	788	570	761	808	850	931	972	874	708	1006	897	1062
ENSMUSG00000009907.18	1949	2185	1649	1631.99	1811	1580	1892.95	1742	1386	1980.96	2187	1818.99
ENSMUSG00000009927.10	4117.45	3093.86	2923.69	3610.66	2449.93	3621.05	3564.22	2496.97	2210.57	3375.46	2279.99	2736.53
ENSMUSG00000009941.11	0	0	0	12	12	21	0	10	0	0	21	0
ENSMUSG00000009995.18	1924	1599	1622	1817	1559	1957	2138	1589	1830	1825	1761	1967
ENSMUSG00000010021.14	24	8	11	88	77	14	17	12	29	20	68	22
ENSMUSG00000010025.20	2299	2372	2404	2290	2894	2180	2105	1968	1762	1907	1829	2240
ENSMUSG00000010044.13	51	27	54	98	269	133	85	94	19	99	75	51
ENSMUSG00000010045.3	3554	2695	2593	2289	3415	2788	2866	2467	2101	2489	2590	2766
ENSMUSG00000010047.13	1475	1416	1363	1586	1988	1614	1333	1096	916	1247	1166	1196
ENSMUSG00000010048.11	193.91	78.94	150	166	133	131	162.94	82	117.98	138.95	126	111.96
ENSMUSG00000010051.16	383.17	329.21	222.98	308.87	488.66	455.99	196.39	159.67	174.86	243.73	209.86	425.67
ENSMUSG00000010054.5	3950.26	3733.26	3083.34	2818.18	3754.65	3168.23	3138.47	2932.46	2430.44	2618.77	3214.21	3142.96
ENSMUSG00000010057.9	1449	1314	1493	1121	2127	1623	1622	1201	1394	1486	1596	1869
ENSMUSG00000010064.16	4981	3684	4602	5511	3931	3790	5452	4054	4901	4815	4646	4040
ENSMUSG00000010066.16	656	388	323	539	420	242	526	290	239	359	390	296
ENSMUSG00000010067.14	1590.77	1068.42	1405.86	1570.05	1810.74	1552.56	960.39	934.12	1149.72	1145.64	1167.58	1284.24
ENSMUSG00000010080.16	432	397	371	167	301	326	249	200	213	209	250	417
ENSMUSG00000010086.18	1307	727	1068	1119	1309	1216	1247	710	947	1586	1238	2203
ENSMUSG00000010095.14	9766	8944	8770	7983	10282	8285	8200	6772	6978	7679	8092	6967
ENSMUSG00000010097.16	5040	3467	3713	3887	3411	4032	3844	3122	2992	3441	2930	4788
ENSMUSG00000010110.18	4618	3571	3824	3700	3770	4098	5420	3954	4218	4464	4369	5339
ENSMUSG00000010122.15	0	0	0	0	0	0	0	0	0	0	0	0
ENSMUSG00000010136.15	47	118	106	113	294	71	79	101	80	168	123	63
ENSMUSG00000010142.13	44	165	114	104	29	95	76	54	67	83	37	52
ENSMUSG00000010154.8	736	897	657	578	896	469	673	580	450	401	407	592
ENSMUSG00000010175.14	2192.62	1709	1804.65	1269.51	1299	1331.34	2409.75	2171.33	1666.55	2047	1902.52	2576.65
ENSMUSG00000010205.12	1000.58	470.86	428.9	700.17	427.51	469.21	824.44	416.02	388.6	656.87	436.77	462.39
ENSMUSG00000010277.8	6645	6652	5472	6715	6169	5325	5944	5185	4342	5476	4446	5662
ENSMUSG00000010290.8	1869	1509	1354	1640	1817	1433	1714	1270	1227	1716	1443	1718
ENSMUSG00000010307.8	884	679	829	913	849	829	1101	1017	1147	1059	1137	1069
ENSMUSG00000010311.16	65	88	72	14	205	58	91	52	18	58	63	57
ENSMUSG00000010342.17	37	56	32	52	65	107	51	38	34	55	40	151
ENSMUSG00000010358.14	508	466	337	346	507.99	656.97	331	212	314	314	201	234
ENSMUSG00000010362.10	329	165	228	292	309	413	219	138	158	214	198	228
ENSMUSG00000010376.16	8837.95	7180	6909.99	6667.98	7116.99	7941	7716.98	6735.98	5195.99	7618.97	6352.97	7036.99
ENSMUSG00000010392.9	1831	1484	1387	2062	1755	1502	1893	1517	1208	1549	1703	1570
ENSMUSG00000010406.13	732	589	591	770	379	796	675	452	453	626	382	519
ENSMUSG00000010435.8	0	0	0	0	0	0	0	0	0	0	0	0
ENSMUSG00000010453.13	2129	1770	1653	2007	1959	1652	2063	1666	1792	2040	1690	2305
ENSMUSG00000010461.17	2	30	6	13	3	48	16	30	17	30	47	22
ENSMUSG00000010476.15	11	30	2	40	59	46	80	41	22	41	54	23
ENSMUSG00000010492.11	19	4	13.17	6.3	4	5	27	11	5	14.16	2	7
ENSMUSG00000010505.17	1531	1445	1043	1853	1524	1248	1404	1355	942	1353	1419	1652
ENSMUSG00000010517.8	2449	2809	2556	2435	2695	2166	2535	2176	1674	2334	2302	2225
ENSMUSG00000010529.7	82	54	17	33	69	113	17	22	34	24	23	43
ENSMUSG00000010538.15	83	90	60	73	47	93	69	39	51	73	45	59
ENSMUSG00000010554.15	1714	1751	1614	1760	1847	2157	1283	1149	903	1249	1479	1433
ENSMUSG00000010592.10	0	1	3	0	5	0	0	0	1	4	11	0
ENSMUSG00000010601.15	0	0	0	0	0	0	0	0	0	0	0	0
ENSMUSG00000010607.9	1574	1427	1432	1248	1391	1729	1557	1294	1202	1473	1315	1378
ENSMUSG00000010608.16	4731.73	3857.93	3873.83	4030.8	2773.79	3984.68	3999.76	3683.87	3093.78	3868.76	3305.71	3681.87
ENSMUSG00000010609.16	658	851	822	581	926	774	839	738	634	791	764	866
ENSMUSG00000010651.5	87.96	21.95	20.6	43.62	84.28	38.03	78.1	27.12	36.16	58.9	31.39	41.74
ENSMUSG00000010660.4	315	391	385	570	597	472	354	385	329	377	374	322
ENSMUSG00000010663.6	11656	12149	10221	10235	12913	9789	13347	11497	9896	11727	12939	12271
ENSMUSG00000010721.16	1657	1453	1197	1282	1275	1112	1286	1359	1225	1180	992	1091
ENSMUSG00000010751.16	194.11	126.2	54.28	196.3	152.59	120.67	87.19	78.67	111.01	112	85	180.24
ENSMUSG00000010755.18	2337	2109	2183	2056	2358	2125	1679	1279	1381	1670	1658	1762
ENSMUSG00000010760.6	1	0	1	3	4	1	0	12	4	4	5	0
ENSMUSG00000010796.12	0	0	0	0	0	0	0	0	0	0	0	1
ENSMUSG00000010797.7	0	0	15	0	0	0	0	0	2	0	0	14
ENSMUSG00000010803.14	1773	1718	1660	1460	1435	2197	2930	2502	2471	2839	2581	4136
ENSMUSG00000010825.18	22	10	5	3	11	13	0	3	4	9	5	6
ENSMUSG00000010830.9	666	586	620	608	758	436	409	351	392	358	307	196
ENSMUSG00000010841.14	0	0	0	0	0	0	0	0	0	0	0	0
ENSMUSG00000010911.13	1163	856	865	966	1136	1052	930	613	752	1182	937	1046
ENSMUSG00000010914.11	3301	3219	3190	2658	3149	2765	2470	2488	2302	2440	2518	2908
ENSMUSG00000010936.12	2709	2536	1964	2028	2517	2140	2238	1742	1968	2177	2286	2344
ENSMUSG00000011008.14	50	78	87	70	59	141	93	44	89	82	96	10
ENSMUSG00000011034.7	1	14	8	5	5	0	0	12	0	0	6	0
ENSMUSG00000011096.18	2044	1537	1374	1476	1724	1564	1699	1503	1262	1371	1540	1534
ENSMUSG00000011114.19	4239.59	3341.47	3309.7	3058.41	3988.15	2819.09	3390.15	2744.18	2713.54	2815.69	2770.49	2843.5
ENSMUSG00000011118.5	0	0	0	0	0	0	0	0	0	0	0	0
ENSMUSG00000011148.15	124	88	143	83	119	166	47	39	130	65	76	203
ENSMUSG00000011154.18	64	106	112	77	288	138	91	137	97	117	137	87
ENSMUSG00000011158.9	1801.72	2060	1654.93	1817.84	1941.99	1794.85	1545.88	1610.99	1359.95	1687.98	1495.94	2013.99
ENSMUSG00000011171.12	120	51	40	68	154	12	123	74	58	2	157	14
ENSMUSG00000011179.9	5776.73	5252.95	5676.71	5788.26	7427.13	5242.44	3514.44	3241.84	3079.16	4394.95	3886.8	4067.23
ENSMUSG00000011254.17	193	162	203	212	200	129	81	151	118	116	175	153
ENSMUSG00000011256.17	408.72	229	249	299	165	218	434	250	399	339	343.96	407
ENSMUSG00000011257.20	452.42	387.13	307.63	285.43	328.52	461.07	379.97	250.95	286.56	374.87	242.26	407.16
ENSMUSG00000011263.17	4	0	0	11	0	0	6	0	0	2	3	1
ENSMUSG00000011267.9	6	0	16	17	5	9	7	0	3	7	7	6
ENSMUSG00000011305.12	0	22	25	67	53	36	16	27	31	35	40	27
ENSMUSG00000011306.8	3809	2692	2778	2563	2921	2613	2838	2351	2459	2779	2532	2921
ENSMUSG00000011349.6	0	0	2	0	0	1	0	0	3	0	0	0
ENSMUSG00000011350.16	0	0	0	0	0	0	0	0	0	0	0	0
ENSMUSG00000011382.9	35	31	15	36	55.64	39	27	22	31.06	15	15	45
ENSMUSG00000011427.17	869	1063	1091	907	1061	992	982	1152	1157	867	1392	1237
ENSMUSG00000011463.6	13	14	2	21	10	0	0	0	0	0	6	0
ENSMUSG00000011486.15	1	0	0	0	0	4	0	9	2	0	0	0
ENSMUSG00000011589.10	3064	3029	2595	2136	2892	2393	2590	2272	2276	2156	2528	3099
ENSMUSG00000011632.8	0	0	4	3	1	0	0	2	5	10	0	1
ENSMUSG00000011658.17	525.91	511.49	333.19	456.13	694.61	591.1	589.11	331.06	552.53	550.9	508.77	528.14
ENSMUSG00000011751.17	1291	686	818	901	836	946	1775	1010.93	1272	1499	1080	1595
ENSMUSG00000011752.8	15489.1	12557.3	11675.9	11421.7	12839.2	12730.1	11940.8	9441.11	9486.86	11658.9	10707.2	10913.7
ENSMUSG00000011831.17	2730.87	2676.76	2374.34	2538.49	2682.74	2593.68	2142	2134.21	1785.58	2051.57	2158.47	2458.29
ENSMUSG00000011832.17	3964.32	3722.63	2891.29	3221.9	4025.47	2778.65	3625.28	2807.06	2572.52	2925.85	3005.97	3298.89
ENSMUSG00000011837.5	2249	1807	1929	1762	2553	2034	1597	1413.99	1361	1491	1550	1492
ENSMUSG00000011877.14	3110	2444	2398	2654	2533	2498	2652	1947	1846	2206	1817	2353
ENSMUSG00000011884.14	4863	4167	4079	3978	3977	4958	2856	2531	2858	3169	2858	3999
ENSMUSG00000011958.18	2379.92	2172.92	2042.97	2118.98	2178.97	2340.92	2020.94	1668.87	1538.94	2063	1710.68	2042.97
ENSMUSG00000011960.13	2898.71	2693.79	2737.94	2452.68	2487.17	2814.75	2808.09	2335.83	2261.12	2883.27	2817.15	2778.94
ENSMUSG00000012017.5	345	273	281	264	208	215	309	229	191	217	185	246
ENSMUSG00000012042.10	0	0	0	0	0	0	0	0	0	0	0	0
ENSMUSG00000012076.9	1847	1895	1818	1531	1419	1648	1794	1433	1315	2099	1734	1994
ENSMUSG00000012114.18	2744.1	2465.03	2118.35	2235.11	2532.78	2377.02	2405.89	2205.71	2324.12	2468.62	2408.95	2341.02
ENSMUSG00000012117.14	2313	1917	1976	1857	2378	2165	2247	1831	1855	2086	2329	2091
ENSMUSG00000012123.18	1	1	3	0	8	2	13	3	7	1	4	3
ENSMUSG00000012126.17	84.17	164.04	181.1	167.2	237.07	126.08	76.2	179.33	141.1	168.28	148.01	172.1
ENSMUSG00000012187.14	2	0	8	5	0	2	0	0	0	1	0	0
ENSMUSG00000012211.14	0	0	0	0	0	0	0	0	0	9	0	3
ENSMUSG00000012282.3	0	0	0	0	0	0	0	0	0	0	0	0
ENSMUSG00000012296.17	588	454	361	643	383	466	483	207	350	440	341	416
ENSMUSG00000012350.16	0	0	0	1	4	0	0	20	0	0	0	0
ENSMUSG00000012396.13	0	0	14	3	4	0	4	0	2	17	1	0
ENSMUSG00000012405.17	5666.22	5330.78	4578.6	4789.17	4693.28	4707.34	4449.1	4304.88	3396.83	4632.81	3764.78	4628.98
ENSMUSG00000012422.15	3397	3932	3088	3217	2568	3407.4	3715	3428.43	2873	3777	2959	3687
ENSMUSG00000012428.10	288	481	308	737	1909	559	128	30	90	320	80	232
ENSMUSG00000012429.10	902.84	888.99	636.96	750.86	767.93	805	840.94	743.97	583.95	660.93	686.86	822.99
ENSMUSG00000012443.5	432	378	523	591	357	223	239	141	139	106	150	175
ENSMUSG00000012483.5	443	372.99	330	355	281	347	381	245	198	330	201	280
ENSMUSG00000012519.15	100	44	63	67	36	32	52	40	48	37	30	64
ENSMUSG00000012520.11	0	0	0	0	0	0	0	0	0	0	0	0
ENSMUSG00000012535.15	4819.75	4648.56	4255.63	4512.8	5043.21	4595.22	3935.18	3535.74	3507.95	3628.54	4212.59	4227.78
ENSMUSG00000012609.20	577	559	662	638	577	430	657	470	571	549	655	473
ENSMUSG00000012640.17	1144	1287	1050	927	1116	866	1034	809	857	989	961	968
ENSMUSG00000012705.17	5	4	2	1	2	2	4	5	7	6	0	0
ENSMUSG00000012777.15	5.02	1	2.01	2.01	2.01	2.01	3.02	0	0	3.01	0	0
ENSMUSG00000012819.17	14	3	10	7	14	0	25	9	7	1	4	0
ENSMUSG00000012848.16	5826	5037	4725	5132	5474	5028	4480	3536	3078	4219	3310	3744
ENSMUSG00000012889.9	5	0	0	3	19	18	7	1	3	0	0	7
ENSMUSG00000013033.17	6884.24	4461.46	4469.56	4508.72	3811.34	3472.98	5496.99	3326.55	2998.39	5195.72	3689.53	4304.64
ENSMUSG00000013076.18	1078	611	816	596	696	787	710	467	621	752	537	593
ENSMUSG00000013083.9	0	0	0	0	0	0	0	0	0	0	0	0
ENSMUSG00000013089.16	4581.15	3103.45	3049.99	4165.79	1664.5	2797.49	2482.01	1809.41	1874.6	2189.66	1316.16	1497.75
ENSMUSG00000013091.6	0	0	0	0	0	1	0	0	0	0	2	0
ENSMUSG00000013150.16	1665	1345	1090	1230	1756	1103	1177	897	1010	1138	1160	1437
ENSMUSG00000013155.11	643	528	455	460	568	478	589	387	449	538	428	568
ENSMUSG00000013158.7	22	0	14	21	26	14	0	0	11	7	6	19
ENSMUSG00000013160.8	9708	5777	5954	6821	7149	5814	9752	5687	5793	8516	6978	6769
ENSMUSG00000013236.18	17214	14969	12558	18527	18310	13829	14681	11227	10136	13070	10589	11549
ENSMUSG00000013275.10	3106	2313	1944	2608	2529	2093	2156	1739	1686	1589	1452	2021
ENSMUSG00000013338.17	0	0	0	0	0	0	0	0	0	0	0	0
ENSMUSG00000013353.11	0	0	7	1	0	0	0	0	0	0	0	0
ENSMUSG00000013367.6	191	64	101	85	78	81	126	79	56	118	108	84
ENSMUSG00000013415.10	43	77	39	32	50	22	90	24	36	34	6	20
ENSMUSG00000013418.9	3	0	0	0	0	0	0	3	0	0	0	0
ENSMUSG00000013419.8	1603	1408	1060	1234	1709	1302	1250	754	885	955	999	1008
ENSMUSG00000013465.20	3842	3927	3226	3606	4076	3567	3127	3019	2957	3346	2968	3776
ENSMUSG00000013483.15	3.61	0	1.09	1.07	2.51	12.39	3.59	24.92	1.13	5.7	0	0
ENSMUSG00000013495.16	1651.65	1651.8	1546.8	1625.07	2104.15	2162.78	1273.76	1186.7	1459.53	1231.86	1333.07	1268.63
ENSMUSG00000013523.14	3365.88	3784.93	3443.96	2904.85	2098.87	3335.97	1123.99	1018	966.99	856	727	532
ENSMUSG00000013539.15	2913	2853	2504	2357	3658	2798	2320	1933	2002	2277	2321	2799
ENSMUSG00000013562.13	0	0	0	0	0	0	3	0	0	0	0	0
ENSMUSG00000013584.6	401	199	390	270	214	352	343	105	371	260	161	308
ENSMUSG00000013593.13	9900	9535	8826.04	7333	10858	8799.09	7527	6606	6632	6858	8023	8338
ENSMUSG00000013611.15	0	0	5	5	0	0	7	7	0	2	0	0
ENSMUSG00000013622.16	5732.46	5507	5144	4836	6919.31	6162	4983.87	4179.77	3907	4649.17	4715.81	4658
ENSMUSG00000013629.17	1276	1105	621	1570	1301	918	1405	659	621	1012	773	755
ENSMUSG00000013643.14	0	0	0	0	0	0	0	0	0	0	0	0
ENSMUSG00000013646.18	2077	2072	1822	2115	2580	1763	2801	2593	2164	2504	2898	2886
ENSMUSG00000013653.3	0	0	0	0	0	0	0	0	0	0	0	0
ENSMUSG00000013662.7	4351	4232	3865	3897	3983	3671	3998	3159	2520	3807	3651	3923
ENSMUSG00000013663.8	6328.5	6267.11	5294.94	5962.01	5124.96	5069.63	5868.81	5172.25	4332.76	6037.35	5100.79	5232.87
ENSMUSG00000013668.10	0	0	0	0	0	0	0	0	0	0	0	0
ENSMUSG00000013698.13	44718.8	37032.9	36871.9	35487.8	46828	34324.9	35849.8	26135	30441.9	29293.9	33302	32936.9
ENSMUSG00000013701.14	2946.39	2215.02	2195.28	1995.64	2223.95	2146.81	2146.82	1917.97	1643.53	2064.24	1950.95	1868.04
ENSMUSG00000013707.4	112	116	149	211	105	154	124	166	144	153	138	118
ENSMUSG00000013736.17	1505.78	1621.9	1531.5	1377	1389.77	1435.3	1343.24	1289.94	1067.05	1497.4	1100.21	1460.62
ENSMUSG00000013766.12	10.77	14	6	3	4	4	3.07	0	0	12	9	17
ENSMUSG00000013787.16	2817	2434	2256	2445	2797	2497	2298	1840	1849	2278	2095	2302
ENSMUSG00000013822.8	2799	2296	2233	2147	3138	2078	1997	1795	1559	2147	1929	2025
ENSMUSG00000013833.16	2219	1839	1752	1744	2325	1857	1919	1429	1192	1497	1597	1561
ENSMUSG00000013846.11	213	292	171	99	110	118	172	134	134	164	93	118
ENSMUSG00000013858.15	1021.89	619	646	720.67	712	805.99	694	610.98	605	753.45	497	682
ENSMUSG00000013878.19	697.69	741.38	875.6	780.44	754.33	811.46	685.41	801.63	610.96	781.45	626.73	861.18
ENSMUSG00000013921.16	7945	7521	6829	7216	7842	7517	8324	7387	6595	8978	7984	9061
ENSMUSG00000013928.14	31	15	7	70	7.09	35	7	25.11	11.24	22.37	31	18.13
ENSMUSG00000013936.13	2	0	2	1	0	2	7	0	0	4	0	0
ENSMUSG00000013973.13	1848.19	1313.22	1416.04	1290.04	1559.58	1189.01	1648.41	1526.48	1101.66	1528.45	1462.6	1225.99
ENSMUSG00000013974.4	0	0	3	4	4	0	7	0	0	5	10	0
ENSMUSG00000013997.11	1926.81	1371.78	1445.96	1343.96	1605.42	1710.99	1623.59	1303.52	1232.34	1569.55	1516.4	1693.01
ENSMUSG00000014030.16	10	0	0	0	0	0	0	0	0	0	0	0
ENSMUSG00000014039.19	322	520	402	448	451	484	612	366	495	531	408	548
ENSMUSG00000014074.18	956	1251	1162	1059	932	1240	1037	919	895	865	849	1280
ENSMUSG00000014075.16	442	401	368	469	454	477	333	312	236	378	280	423
ENSMUSG00000014077.14	2315.17	2239.98	1972.99	1914	2391	2041	2169.98	2001.99	1767	2236.92	2241	1986
ENSMUSG00000014104.13	0	0	0	0	0	0	0	0	0	0	0	0
ENSMUSG00000014158.13	0	4	4	29	26	24	18	33	13	15	12	0
ENSMUSG00000014164.16	952	835	620	753	746	667	811	525	484	715	801	694
ENSMUSG00000014177.11	1204	1137	1039	1205	1376	1448	1104	749	802	1116	1046	1130
ENSMUSG00000014195.17	9782.49	9372.64	8961.1	7972.78	10205	8920.58	8419.68	7451.7	6968.15	7970.59	8968.59	8839.71
ENSMUSG00000014198.16	30	13	27	13	32.01	2	31	0	33	42	59.02	19
ENSMUSG00000014226.11	5169.9	4489.97	4260.9	4137.89	3973.94	4341.98	3429.88	3271.93	2796.88	3797.87	3313.96	3400.98
ENSMUSG00000014232.15	1067.17	1041.78	948.82	894.95	1280.44	1148.43	1141.86	1096.8	897.81	1171.17	1298.08	1425.72
ENSMUSG00000014243.6	231	276	270	244	304	244	266	213	225	274	211	248
ENSMUSG00000014245.9	158	286	234.82	197	124	226	153	143	142	152	197	182
ENSMUSG00000014294.5	4204	3309	3301	3973	3092	4022	4401	3221	2684	4223.98	3101	3719
ENSMUSG00000014301.14	620.79	488.96	381.56	328.64	372.19	368.34	504.52	348.27	346.64	375.8	407.84	430.19
ENSMUSG00000014303.14	611.43	342	311	337	355	416	211.91	196	246	212	256	220
ENSMUSG00000014313.16	10635.7	8689.82	8058.25	9544.11	5877.72	10497.1	9918.81	7854.16	6644.55	9281.51	6513.68	8301.97
ENSMUSG00000014329.15	641	561	572	500	660	562	390	533	442	458	451	352
ENSMUSG00000014349.8	3533	2232	2260	2901	2407	2091	2925	1911	1612	2840	1994	2269
ENSMUSG00000014351.13	0	0	0	0	0	0	0	0	0	0	0	0
ENSMUSG00000014353.16	1286	1266	1018	1162	920	1070	997	1208	971	1028	1035	1403
ENSMUSG00000014355.11	3284	3294	2651	3825	3115	2471	3762	2310	2059	2672	1722	2583
ENSMUSG00000014361.6	209	273	264	238	195	220	203	172	312	189	163	223
ENSMUSG00000014402.16	4835.83	4419.55	3870.18	3928.21	4707.51	3851.32	4220.57	3836.56	3297.13	4588.13	3996.18	4103.06
ENSMUSG00000014418.17	794	666	654	1332	832	862	714	700	615	491	450	587
ENSMUSG00000014426.10	1903	1958	1382	2061	2039	1802	2169.96	1312	1454	1418	1432	2189
ENSMUSG00000014444.18	464.33	306.08	317.05	498.39	393.5	167.08	259.81	221.85	211.25	132.1	211.33	228.83
ENSMUSG00000014453.5	0	0	0	0	0	0	0	0	0	0	0	0
ENSMUSG00000014470.5	1492	1276	1141	1099	1322	1490	1415	1006	976	1326	1253	1534
ENSMUSG00000014496.9	870	964	1004	1074	842	867	735	719	878	982	842	821
ENSMUSG00000014498.10	296	195	131	312	146	171	271	165	106	139	182	203
ENSMUSG00000014503.16	51.73	55.09	26.69	39.81	31.52	51.66	51.76	40.82	20.59	52.27	28.67	37.09
ENSMUSG00000014504.17	2570	2145	2194	1919	1894	2650	2165	2003	1694	2418	1810	2259
ENSMUSG00000014529.10	0	0	0	0	0	0	0	0	0	0	0	0
ENSMUSG00000014542.4	0	0	0	0	0	0	0	0	0	0	0	0
ENSMUSG00000014543.15	0	0	0	0	0	0	0	0	0	0	0	0
ENSMUSG00000014547.11	812	510	532	860	531	562	680	535	379	641	494	632
ENSMUSG00000014550.15	2957	2955	2281	2888	2899	2187	2788	2484	2045	2023	2521	2878
ENSMUSG00000014551.9	1813.62	1648.56	1545.28	1590.03	1609.04	1800.85	1863.24	1380.23	1403.19	1553.45	1491.16	1725.82
ENSMUSG00000014554.14	1390	1364	1314	1398	1417	1460	1543	1036	1108	1691	1352	1531
ENSMUSG00000014592.22	8896	8030	7187	9427	8083	6890	7499	6150	5491	7282	6069	7696
ENSMUSG00000014599.11	2606	1679	1711	2310	2634	1869	1813	1083	1154	1406	1079	1254
ENSMUSG00000014601.14	6114	6224	5727	5695	8017	5606	6291	5884	5144	5757	6302	7562
ENSMUSG00000014602.16	20883	17467	16289	17038	17665	14374	18893	12798	12000	15245	14202	14790
ENSMUSG00000014603.4	69	33	11	42	26	9	29	31	53	31	35	9
ENSMUSG00000014606.15	6855.7	6467.26	6138.94	5180.11	6594.33	5806.56	5825.97	5352.47	5036.19	5382.24	6497.79	6268.4
ENSMUSG00000014609.17	0	0	0	0	1	0	0	3	3	0	0	0
ENSMUSG00000014633.16	566	491	567	495	492	632	458	316	320	468	351	510
ENSMUSG00000014668.16	2663.4	2934	2463.93	2350.89	2715	2084.99	3247.98	2461.89	2482.99	2714.73	2833	3278.98
ENSMUSG00000014686.9	0	0	5.21	0	0	0	2.17	3	1.06	2	0	1.08
ENSMUSG00000014704.11	0	0	7	0	2	0	11	0	0	0	0	0
ENSMUSG00000014725.17	0	0	0	1	0	0	0	0	0	1	0	1
ENSMUSG00000014747.7	0	6	3.23	1	0	1	5	0	0	1	1	2.09
ENSMUSG00000014748.14	3126	2454	2557	2619	2615	2714	2724	2237	2316	2377	2466	2667
ENSMUSG00000014763.9	2911.95	2893.99	3076	2972.84	3452	3567.98	2923.99	2509.66	2359.98	2700.93	2923.98	3402.95
ENSMUSG00000014767.18	1590.61	1407.38	1339.85	1284.03	1192.82	1546.69	1371.94	1171.31	1175.66	1508.46	1174.32	1560.52
ENSMUSG00000014769.11	8842.98	7579	7040	6822.97	7739.93	7533.99	7318.81	5949.99	5045.99	6963.97	6153.94	6612
ENSMUSG00000014771.14	1209.39	1208.62	1032.15	1027.97	1063.18	1163.31	1038.06	1055.69	847.34	1109.54	1028.68	1197.48
ENSMUSG00000014773.14	794	789	609	835	768	591	666	665	532	496	591	505
ENSMUSG00000014776.8	330.93	271.49	335.75	212.25	313.75	319.42	255.08	149.45	200.63	195.16	203.12	197.89
ENSMUSG00000014778.11	18	27	31	23	54	14	15	5	34	44	27	19
ENSMUSG00000014782.17	140	77	92	72	42	83	161	210	142	236	111	187
ENSMUSG00000014786.9	998	559	446	610	512	436	1145	833	763	1122	715	869
ENSMUSG00000014791.11	48	56	4	19	5	39	31	3	11	26	2	47
ENSMUSG00000014813.10	68.82	114	109	38	132.95	13	66	48	35	22	51	26
ENSMUSG00000014837.16	3301.07	2548.51	2376.25	3078.75	2859.25	2172.58	2450.92	1806.55	1815.37	2163.84	1875.88	2113.11
ENSMUSG00000014846.13	1737	1690	1722	1459	2954	2129	1250	1352	1157	1367	1511	1566
ENSMUSG00000014850.16	1207.4	1344.64	1230.14	1270.4	980.29	1473.84	1254.52	1129	1201.62	1419.1	1142.61	1558.16
ENSMUSG00000014852.17	4	1	3	2	0	1	3	2	5	16	1	3
ENSMUSG00000014856.13	2829	1974	2074	2107	2221	2451	2030	1620	1511	1920	1742	2030
ENSMUSG00000014859.10	1670	1225	1288	1108	1053	1142	1427	942	1110	1475	995	1386
ENSMUSG00000014867.10	7370.41	7075.48	6894.74	6876.28	7611.25	7185	6203.8	5533.08	5232.71	5841.75	5841.45	5635.7
ENSMUSG00000014873.16	1145.68	974.52	1061.26	966.72	978.75	1175.48	926.61	683.42	875.29	995.39	909.55	1107.29
ENSMUSG00000014905.5	643	365.98	327	576.99	250	436	576.99	355.96	335	667.99	287.98	504
ENSMUSG00000014907.11	92	65	52	72	41	84	81	40	43	66	73	36
ENSMUSG00000014932.16	760.5	521.07	531.75	985.27	698.11	581.52	587.78	563.04	429.01	684.98	570.45	581.28
ENSMUSG00000014956.16	7091	6436	4930	6207	6043	5149	5924.14	5457	4133.22	7040	5190	5701
ENSMUSG00000014959.13	4941.39	4736.86	4237.3	4387.15	5093.19	4193.92	4610.52	3835.53	3378.45	3914.99	4022.1	4006.6
ENSMUSG00000014980.15	1088.66	904.43	922.48	1017.83	1063.93	921.62	538.96	575.46	550.1	554.28	522.77	562
ENSMUSG00000015001.18	0	0	0	0	0	0	0	0	0	0	0	0
ENSMUSG00000015002.19	2592	2415	2324	2799	2601	2499	2573	1784	1597	2062	1978	2075
ENSMUSG00000015013.10	2735	2365	2061	1792	2193	1493	2706	2078	1535	2099	2149	1873
ENSMUSG00000015016.9	450	395	399	476	411	461	480	205	221	375	366	335
ENSMUSG00000015023.8	1385.55	1031.59	1101.41	746.98	1333.92	440.73	1246.22	768.42	929.88	603.89	757.9	396.98
ENSMUSG00000015027.12	385	563	262	394	521	480	151	203	237	312	317	334
ENSMUSG00000015053.15	0	4	0	10	0	0	0	2	0	0	0	3
ENSMUSG00000015083.12	106	76	58	19	70	48	127	40	43	130	69	107
ENSMUSG00000015085.9	766	585	591	620	1462	1015	909	879	1125.99	995	1477	1245
ENSMUSG00000015087.15	3618	2761	3096	2951	2705	2770	3369	2453	2590	2947	2674	2800
ENSMUSG00000015090.14	534	288	633	338	349	490	527	277	640	412	285	417
ENSMUSG00000015092.10	8380	7195	7423.93	5808	6238	8261.98	7738.97	7082	6169.99	7156.87	6669.99	8076.98
ENSMUSG00000015093.16	20	0	5	5	5	12	7	7	1	18	13	12
ENSMUSG00000015094.17	9637	8301	7725	7338	10995	8663	9665	7317	7322.01	8652	8730	9449
ENSMUSG00000015095.13	4320	3229	3271	3230	3732	3062	4124	2839	2746	3531	3105	3335
ENSMUSG00000015112.16	30	79	83	107	106	151	19	115	25	86	53	103
ENSMUSG00000015120.16	6207.44	4864.51	4525.92	4795.95	3897.4	4146.17	5072.6	3934.7	3752.11	4114.86	3647.61	4476.6
ENSMUSG00000015126.10	2394.87	1847.92	1903.98	1369.92	1894.98	1811.98	2037.71	1686.89	1603.91	1696.97	1540.96	1721.97
ENSMUSG00000015127.15	945.94	655.85	561.15	655	812.14	550.23	771.19	695.53	655.91	634.74	543.33	744.93
ENSMUSG00000015133.18	327	230	107	283	115	241	122	138	184	206	193	104
ENSMUSG00000015134.16	62	252	129	94	85	112	44	112	92	77	59	73
ENSMUSG00000015143.16	590.89	178	217	341	270.93	166	420.88	176	118	307	152	167
ENSMUSG00000015149.15	8441	7574	7175	6984	8211	8246	5345	4483	5010	6239	5100	5429
ENSMUSG00000015165.17	8268	4529.99	4869	5365.98	4268.91	3884.75	8221.37	4718	4423.99	5918.91	4383.98	4036
ENSMUSG00000015176.12	2614	2503	2176	2142	2367	2519	1662	1839	2124	1851	2031	2443
ENSMUSG00000015189.13	2564	2255	1740	1795	1987	1828	2224	1991	1715	2164	2318	2267
ENSMUSG00000015202.14	1526	1165	1083	1000	1018	986	1303	991	1093	1336	1100	1151
ENSMUSG00000015214.15	1032	981	928	1181	941	837	1226	932	860	1116	1037	1410
ENSMUSG00000015217.12	6435.76	6580.84	6236.78	5914.58	7023.95	5330.48	5112.04	4850.65	4133.9	4731.04	5345.61	4216.02
ENSMUSG00000015222.19	11456	12220.9	11003	11579	10080	9055	11630	11137.9	9621	11268	11268	12022
ENSMUSG00000015224.11	992	689	688	832	1201	1174	739	606	481	735	863	694
ENSMUSG00000015242.15	0	0	0	0	0	0	0	0	0	0	0	0
ENSMUSG00000015243.5	5623	3248	2697	7648	4217	4224	7750	4645	5540	7719	4735	6739
ENSMUSG00000015247.11	1266	1220	955	1229	1370	1201	836	786	807	1011	859	836
ENSMUSG00000015289.5	1947.99	1720	1522	1415	1656	1549	1421	1300	1037	1138	1267	1143
ENSMUSG00000015290.16	4878.05	4656	3852	3846	5225	4095	4396.39	3619	3337.13	3604.2	4072	4280
ENSMUSG00000015291.11	34711	30171	28716	26211	31675	24173	32807	26903	25379	29759.9	28289	29042
ENSMUSG00000015305.7	93.24	84.85	115.13	116.23	151.7	153.46	117.64	142.96	119	153.54	98.71	122.68
ENSMUSG00000015312.10	467	321	378	347	416	383	370	369	306	370	472	354
ENSMUSG00000015314.11	0	5	0	11	3	13	3	0	0	7	0	0
ENSMUSG00000015316.12	0	25	0	33	22	7	2	45	12	19	23	0
ENSMUSG00000015335.17	492	453	398	418.99	483	398	335	363	328	254	244	363
ENSMUSG00000015337.6	784.06	690.94	627.63	570.19	755.28	625.73	704.85	614.2	558.26	677.09	497.4	662.07
ENSMUSG00000015340.11	666	1035	820	1099	1344	1008	702	476	697	652	933	1129
ENSMUSG00000015341.18	4855.76	4398.42	4193.19	4623.88	4262.31	4595.76	4672.39	3889.79	3255.84	4519.23	3875.09	4352.93
ENSMUSG00000015342.7	153	163	125	125	240	139	133	113	141	139	204	185
ENSMUSG00000015354.9	106	86	89	120	18	121	69	65	58	35	76	99
ENSMUSG00000015355.14	151	221	174	271	88	304	191	250	152	311	162	378
ENSMUSG00000015357.11	2146	2203	1934	1937	2110	2038	1893.99	1826	1626	1840	1687	2113
ENSMUSG00000015363.14	1383	1444	1159	1409	1490	1236	999	903	918	873	837	1127
ENSMUSG00000015365.16	0	0	0	0	0	0	0	0	0	0	0	0
ENSMUSG00000015377.11	2095	1387	1604	1649	1461	1649	1220	723	951	1314	832	1536
ENSMUSG00000015396.5	479	291	203	306	336	504	250	126	226	334	98	254
ENSMUSG00000015401.13	0	2	0	0	0	0	0	0	0	0	0	0
ENSMUSG00000015405.16	3	0	0	0	0	0	0	0	0	1	0	0
ENSMUSG00000015437.6	0	0	0	0	0	0	0	0	0	0	0	0
ENSMUSG00000015441.5	0	0	0	0	0	0	0	0	0	0	0	0
ENSMUSG00000015443.10	0	0	0	0	0	0	0	0	0	0	0	0
ENSMUSG00000015451.17	30.67	10.2	10.29	46.22	30.5	40.49	44	8.17	24.33	39.76	38.05	30.81
ENSMUSG00000015452.15	39	18	11	31	20	4	13	17	4	23	8	12
ENSMUSG00000015461.16	3257	2733	2321	2650	2785	2428	2972	2630	2215	2912	2701	2669
ENSMUSG00000015467.15	11	0	2	3	10	10.02	35	6	2	12.04	8.02	6
ENSMUSG00000015468.15	68	84	81	107	92	56	51	50	53	93	30	80
ENSMUSG00000015474.17	828	597.75	579	673	719	635	936	816	809	847	903	946
ENSMUSG00000015476.7	469	219	234	246	179	422	404	208	193	463	295	561
ENSMUSG00000015478.14	5456.37	5315.48	4762.77	4539.87	5896.52	5957.03	4776.43	4092.09	3787.36	4498.74	4684.74	4993.78
ENSMUSG00000015484.4	0	5	23	15	39	1	15	29	0	0	0	0
ENSMUSG00000015488.15	2898	2928	2356	2201	3902	2299	2493	2351	1962	2581	2648	2745
ENSMUSG00000015501.11	2700.79	2179	2000.97	2131	1657	1972.08	3542	2607	2029.59	2711.96	2372.66	3064
ENSMUSG00000015519.13	0	0	0	0	0	0	0	0	0	0	0	0
ENSMUSG00000015522.19	975	1110	942	965	977	989	1329	852	1081	822	852	999
ENSMUSG00000015533.10	54	23	66	48	26	43	52	45	17	50	3	28
ENSMUSG00000015536.15	4218	3684	3623	3517	3770	4137	3643	2999	2894	3825	2859	3398
ENSMUSG00000015542.18	402	399	512	342	462	450	343	439	364	336	383	359
ENSMUSG00000015568.17	2234	3207	2945	3543	3706	5987	2364	2695	2732	3586	3462	6183
ENSMUSG00000015575.16	2936	2822	2430	3094	3214	3458	2492	1925	1680	2256	1902	2096
ENSMUSG00000015579.6	0	0	0	0	0	0	4	0	0	0	0	0
ENSMUSG00000015597.18	1815	1757	1692	1646	1326	1470	1478	1377	1308	1307	1483	1712
ENSMUSG00000015599.10	219	127	217	249	142	169	377	121	187	285	232	233
ENSMUSG00000015605.7	456	488	208	305	408	304	374	327	287	366	291	300
ENSMUSG00000015619.11	21	19	31	34	0	32	6	6	19	45	32	16
ENSMUSG00000015627.6	0	0	0	0	0	0	0	0	0	0	0	0
ENSMUSG00000015647.10	183	174	154	220	269	137	75	76	43	47	31	28
ENSMUSG00000015652.10	77	21	62	27	59	16	24	17	25	34	35	19
ENSMUSG00000015653.14	220	303	365	282	311	148	155	252	240	290	188	182
ENSMUSG00000015656.18	67966.3	66474.2	61927.7	70591.7	87700.6	93382	58922.3	52604.9	47986.1	72836.1	70478.9	95021.5
ENSMUSG00000015659.13	643.85	699	516.61	579.95	477	432.96	616.89	481.96	556.98	410	506.99	767.89
ENSMUSG00000015665.9	0	0	0	0	0	0	0	0	0	0	0	0
ENSMUSG00000015668.14	2282.29	2026.06	1970.36	1852.67	2348.61	2209.28	1947.57	1732.83	1611.63	1988.94	1793.83	2054.4
ENSMUSG00000015671.12	9118.99	7807	7390	7786.99	8512	7698	7285.99	6044.99	5176	7612.98	6395.99	7114
ENSMUSG00000015672.5	1104	847	808	865	726	999	1004	843	733.9	1048	811	980
ENSMUSG00000015697.15	1942.72	2137.59	2048.34	2317.75	2301.75	1956.81	2112.78	1735.32	1462.08	1869.65	1334.8	2362.11
ENSMUSG00000015702.14	32	7	2	2	1	22	15	14	17	34.01	12	23
ENSMUSG00000015709.10	2215	1649	1336	2140.99	1648	1441.99	1391.99	1359	1094	1789.97	1175	1168.97
ENSMUSG00000015711.9	1015	727	750	998	977	686	1023	677	680	1249	861	1566
ENSMUSG00000015714.12	3961	3321.78	3486	3381.76	3737	4297	2778	2357	2737	2943	2374	3221.12
ENSMUSG00000015721.19	0	0	0	0	0	0	0	0	0	0	0	0
ENSMUSG00000015733.14	11738	12467	11221	10605	11123	10905	10688	10097	8444	10724	9589	10686
ENSMUSG00000015745.10	497	346	318	372	398	371	403	280	318	401	352	311
ENSMUSG00000015747.6	2475	2320	2091	1874	2698	2280	1988	1572	1730	1917	1913	2227
ENSMUSG00000015748.14	1606	1340	1199	1358	1286	1471	1364	1073	964	902	1094	1608
ENSMUSG00000015749.13	5143	4535	4529	4533	4020	4314	3678	3271	3191	3290	3499	3360
ENSMUSG00000015750.16	2186.77	1635.06	1588.1	1769.77	1910.21	1659.26	2028.69	1215.4	1437.21	1543.48	1512.94	1737.94
ENSMUSG00000015755.17	1381	1371	1572	1568	1485	1867	2105	1625	1613	1969	1714	2101
ENSMUSG00000015757.11	2287	2356	2046	2089	2014	2195	1991	2082	1675	2549	2174	2583
ENSMUSG00000015759.12	2858.81	2472.65	2283.85	2223.38	2505.83	2250.66	2229.39	1917.56	1529.32	2224.83	1964.49	2222.58
ENSMUSG00000015766.15	7512	6957	6468	5899	6053	5579	10032	8944	7274	9053	8541	11793
ENSMUSG00000015776.13	3583	3136	3324	3121	4068	3333	3366	3207	2811	2932	3269	3568
ENSMUSG00000015787.16	0	0	0	0	0	0	0	0	0	0	0	0
ENSMUSG00000015790.17	2039.91	1835	1785	1579	1910	1907.52	1495.59	1427.5	1207	1410.86	1504	1344.01
ENSMUSG00000015804.15	4327	4059	3821	3251	3686	4253	3865	3717	3069	3940	3673	4149
ENSMUSG00000015806.13	5935.15	5092.05	4804.1	4019.72	5499.48	4900.59	6276.58	6078.93	5221.9	6183.93	6462.33	7065.64
ENSMUSG00000015812.9	3	0	1	1	2	3	0	0	1	0	0	0
ENSMUSG00000015829.14	571.26	454	361.69	469	136	356	322	267.06	275	266	95	245
ENSMUSG00000015837.16	26382	27727	23064.9	23631.5	36673.3	24948	26259.5	24289.2	22305.3	24483.8	27911.2	28886.1
ENSMUSG00000015839.7	1637	1464	1439	1655	2077	1914	1032	1044	949	1405	1112	1384
ENSMUSG00000015843.11	767	347	595	502	496	464	720	470	772	539	430	539
ENSMUSG00000015846.16	650	630	555	901	887	608	756	649	480	691	763	899
ENSMUSG00000015850.12	39	50	18	16	145	64	30	34	17	8	60	76
ENSMUSG00000015852.14	2352	4911	3550	3816	2348	4560	2317	5686	3093	3629	2344	4264
ENSMUSG00000015854.8	277	348	491	212	179	499	429	570	689	486	261	915
ENSMUSG00000015869.17	4209	4210	4346	3783	5068	4616	4145	3343	3413	3861	4410	4708
ENSMUSG00000015879.9	508.88	725.57	590.84	423.89	518.52	446.97	317.96	188.81	416.49	144.77	256.76	184.73
ENSMUSG00000015880.14	240.96	192.12	250.02	225.44	225.51	129.16	76.38	55.28	97.98	53.18	69.52	60.84
ENSMUSG00000015882.19	958.04	1242.88	1063.98	1055.56	756.49	830.84	858.62	1212.72	769.02	1226.82	743.48	892.16
ENSMUSG00000015889.9	3097	2772	3043	2895	3523	3182	2461	2109	2028	2389	2331	2307
ENSMUSG00000015890.3	0	0	0	6	0	19	10	0	1	8	0	0
ENSMUSG00000015932.9	9968	9528	8404	9174	10201	8886	8738	7946	6410	8851	8502	7936
ENSMUSG00000015937.16	7943.4	7220.04	7232.1	6074.54	8075.68	7066.39	7351.27	5883.85	5826.04	6060.12	6645.85	6306.39
ENSMUSG00000015942.10	587	636	601.01	827	726	665	591.12	658	490	823	740	710
ENSMUSG00000015943.12	1155	782	683	728	832	655	1007	682	577	876	762	612
ENSMUSG00000015944.10	7003	4845	4861	5887	4564	4431	8119	5746	5273	7515	6494	7392
ENSMUSG00000015947.11	105	140	100	106	70	226	102	111	92	97	121	203
ENSMUSG00000015950.14	141	189	311.99	161	138	185	143.88	125	140	240	186	171
ENSMUSG00000015957.13	70	47	57	31	117	18	38	33	18	37	42	51
ENSMUSG00000015961.9	2632	1987	2308	2163	2405	2046	2189	1864	1604	2384	1942	2035
ENSMUSG00000015962.6	0	6	0	0	0	0	4	0	0	0	0	0
ENSMUSG00000015966.18	10.06	0	0	2	3	8	2	11	4	10	2	1
ENSMUSG00000015968.19	699.18	609.18	576.78	626.76	561.49	682.94	623.79	453.71	767.96	796.79	494.67	583.96
ENSMUSG00000015970.20	14.82	10.82	9.22	3.24	29.51	1.06	12.21	4.29	14.04	43.21	5.33	34.04
ENSMUSG00000015971.6	3388.94	2752	2751	2295	3385	2729	3227	2742	2738	2851	2890	3253
ENSMUSG00000015980.15	108	88	73	69.62	143	98	26	116	81	78	93	49
ENSMUSG00000015981.13	135	180	119	135	115	170	41	77	54	71	41	109
ENSMUSG00000015994.11	5791	5255	5307	4703	6034	5975	4384	3942	3866	4485	4587	5219
ENSMUSG00000016018.5	3315.76	3216.96	2620.79	2993.2	2929.84	3115.24	2981.24	2463.96	1805.35	2651.62	2458.57	3212.5
ENSMUSG00000016024.10	91	205	79	123	288	94	96	175	159	147	198	215
ENSMUSG00000016028.12	36	88	57	83	77	72	87	55	20	74	53	57
ENSMUSG00000016087.14	48	92	80	61	20	52	35	112	77	58	25	46
ENSMUSG00000016128.15	353	267	308	437	404	258	230	152	211	270.22	229	258
ENSMUSG00000016150.16	3083.28	3846.69	3176.33	2885.81	2244.14	2792.49	3203.55	3284.9	3194.81	4075.74	3582.11	4354.85
ENSMUSG00000016179.12	130	95	125	204	178	91	230	254	283	247	416	260
ENSMUSG00000016181.11	415	236	274	229	260	375	153	250	175	322	229	272
ENSMUSG00000016194.15	270	138	140	124	130	99	239	234	237	192	343	156
ENSMUSG00000016200.15	509	311	311	306	315	262	459	385	326	295	421	409
ENSMUSG00000016206.7	146	63	78	159	141	153	65	38	69	116	98	109
ENSMUSG00000016239.12	73	65	106	102	114	79	104	104	53	85	96	132
ENSMUSG00000016252.8	3640	2603	2516	3050	1860	3633	3177	2308	2140	3015	2005	2562
ENSMUSG00000016253.13	3449	3541	3211	2966	4041	3071	2894	2532	2984	2423	3009	2946
ENSMUSG00000016255.6	0	7	0	0	5	0	0	0	0	0	0	0
ENSMUSG00000016256.11	4613	5245	4914	5062	7496	6619	4229	3869	4100	5278	5092	6344
ENSMUSG00000016257.16	2505	1698	1747	1701	1895	1787	1897	1550	1417	1694	1456	1816
ENSMUSG00000016262.15	1117	1150	1068	1035	1318.15	832	1029	970	892	673	1103	989
ENSMUSG00000016283.14	0	9	4	6	4	0	0	0	0	0	0	1
ENSMUSG00000016308.13	2578	1974	1855	2018	1981	1915	2211	1926	1548	2196	1750	2020
ENSMUSG00000016319.4	21460.4	19067.7	17695.7	15448.3	21205.6	17863.5	13535.5	11717.8	11899.4	13870.2	14020.6	14722.8
ENSMUSG00000016327.10	0	0	0	0	0	0	0	0	0	0	0	0
ENSMUSG00000016344.15	4520.53	3586.34	3359.92	3377.41	3676.49	3897.35	4083.72	3763.95	2866.52	3900.68	3617.33	4084.19
ENSMUSG00000016346.18	1864	1870	1848	1927	1565	1975	1502	1162	885	1118	1464	1903
ENSMUSG00000016349.11	321	131	106	146	95	97	235	91	105	170	106	128
ENSMUSG00000016356.19	7	10	30	48	25	18	103	29	30	100	47	92
ENSMUSG00000016382.16	4022	3726	3778	3366	4517	3547	3078	2507	2630	2253	3389	3243
ENSMUSG00000016386.16	855	856	696	692	971	734	522	629	510	765	678	705
ENSMUSG00000016409.5	883	878	854	601	814	912	760	754	714	937	875	913
ENSMUSG00000016427.8	4154	3995	3175	3691	3158	4073	4046	3147	2535	4333	3001	3687
ENSMUSG00000016458.16	4	9	0	17	4	9	0	6	9	7	18	3
ENSMUSG00000016477.19	740	431	416	516	297	407	538	370	321	504	318	301
ENSMUSG00000016481.16	1014.74	1127.68	727.59	1006.41	1106.88	964.71	826.22	952.72	809.71	831.75	849.63	964.88
ENSMUSG00000016487.16	999	946	1087	1003	867	977	501	564	608	456	391	304
ENSMUSG00000016493.14	61.4	40.63	60.97	45.25	73.18	50.88	37.89	83.44	103.11	57.7	49.98	117.16
ENSMUSG00000016494.10	51	14	85	7	36	1	42	31	99	15	12	1
ENSMUSG00000016495.13	1312	1315	1196	1118	1183	1357	865	879	765	895	800	999
ENSMUSG00000016496.8	92	327	139	186	238.97	156.97	213	434.99	203	267.92	193	163.72
ENSMUSG00000016498.11	0	0	2	0	0	0	0	2	2	0	0	1
ENSMUSG00000016503.19	2408.96	2259.96	2062.32	2341.81	2508.01	2403.21	2003.45	1553.73	1572.46	1703.79	1787.1	1812.83
ENSMUSG00000016510.12	1091.04	1204.04	1169.68	1093.19	1178.99	1343.79	1062.55	960.27	862.54	701.21	1116.9	1390.17
ENSMUSG00000016520.8	1008.12	709	752	729	967	579	1119	663	637	617	855	815
ENSMUSG00000016524.13	5	0	0	11	11	6	0	8	0	0	0	14
ENSMUSG00000016526.9	260	363	235	268	590	406	181	170	151	216	240	186
ENSMUSG00000016528.11	1906	1683	1521	1641	1914	1248	1728	1266	1146	1364	1365	1217
ENSMUSG00000016529.6	13	31	32	27	18	17	24	55	34	56	19	19
ENSMUSG00000016534.16	3977	4113	3750	4750	4992	4725	3510	3227	2895	3821	3439	3896
ENSMUSG00000016541.11	17794	16823	15970	14164	18446	16354	14113	11877	10731	13446	13646	14228
ENSMUSG00000016552.14	849	689	629	755	853	611	443	364	476	431	541	845
ENSMUSG00000016554.10	5791.9	5464.83	5101.67	4638.04	5578.91	5263.77	4400.7	3737.47	3637.7	4056.01	4100.83	4419.97
ENSMUSG00000016559.15	76298.9	63959.1	64476.7	65518	57262.8	65564.7	64939.5	55491.2	50644.5	68492.5	55119.4	62939.2
ENSMUSG00000016619.11	1754	2207	2062	2204	1875	2054	1723	1642	1484	1841	1974	1730
ENSMUSG00000016624.16	202	123	63	168	60	128	180	130	107	260	88	138
ENSMUSG00000016626.11	0	0	0	0	0	0	0	0	0	0	0	0
ENSMUSG00000016637.8	1721	1631	1430	1885	1940	1745	1380	1194	1196	1544	1430	1246
ENSMUSG00000016664.17	1893	1857	1789	1984	1942	1565	1561	1629	1408	1486	1362	1680
ENSMUSG00000016756.18	5	21	16	11	0	0	0	0	0	0	6	0
ENSMUSG00000016757.12	1467	1037	961	1197	1188	897	1403	929	664	1117	922	970
ENSMUSG00000016758.5	0	0	1	2	4	7	0	0	0	0	5	0
ENSMUSG00000016763.16	330	534	481	817	773	638	503	495	337	554	486	663
ENSMUSG00000016831.13	5078.04	5292.7	4726.45	5108.45	6487.66	4649.44	5376.91	4291.56	3932.15	4502.02	4988.24	5671.97
ENSMUSG00000016833.15	1541.95	1481.93	1249.99	1341.75	1115.98	1525.95	1541.8	1201.82	993.92	1458.9	1061.96	1368.97
ENSMUSG00000016918.16	95	159	105	118	430	98	312	239	139	118	375	55
ENSMUSG00000016921.15	5321	4055	4583	4704	3704	4495	4544	3871	3608	4612	3440	4939
ENSMUSG00000016933.18	2016.86	1877	1566.94	2083.98	2208	1523.83	1502.93	1187	1432.97	1523.99	1511.98	1627.92
ENSMUSG00000016940.19	2201	2275	1664	1490	2743	1859	1916	2002	1819	2090	2183	2401
ENSMUSG00000016942.7	0	0	3	0	0	0	0	0	0	0	0	0
ENSMUSG00000016946.7	4955	5000	4386	4681	6035	5264	4308	4383	3834	5002	4942	5231
ENSMUSG00000016982.7	0	0	0	0	0	0	0	0	0	0	0	0
ENSMUSG00000016984.8	668	623	568	650	501	562	633	714	477	737	771	686
ENSMUSG00000016995.18	767.95	539	455	510	2308.99	976.99	1053.99	647.99	642	577.97	1916.97	1332
ENSMUSG00000016998.3	0	0	0	0	0	0	0	0	0	0	0	0
ENSMUSG00000017000.3	0	0	0	0	0	0	0	0	0	0	0	0
ENSMUSG00000017002.15	23	22	37	31	21	30	45	30	26	75	20	47
ENSMUSG00000017003.8	0	0	0	0	0	0	0	0	0	0	0	0
ENSMUSG00000017004.8	0	0	0	0	0	0	0	0	0	0	0	0
ENSMUSG00000017007.10	31.05	21	26	19	40.01	25.01	24.01	43.01	18	37.03	78.03	10
ENSMUSG00000017009.4	1659	1067	1043	1447	2551.23	1527	1346	859	737	1120	1423	1221
ENSMUSG00000017049.5	0	0	0	0	0	0	0	0	0	0	0	0
ENSMUSG00000017057.10	398	398	527	477	392	606	420	305	377	361	349	393
ENSMUSG00000017064.5	0	0	0	0	0	0	0	0	0	0	0	0
ENSMUSG00000017119.21	7331	6851	6388	6359	7096	6293	7275	6871	6087	6408	7035	8546
ENSMUSG00000017132.18	2427	2352	1917	1920	2518	1988	2366	2066	1661	1983	1931	2093
ENSMUSG00000017144.9	2434	2607	2060	1987	2733	1830	2376	1973	1759	1744	1973	1861
ENSMUSG00000017146.13	277	143	170	282	163	209	142	127	87	107	99	99
ENSMUSG00000017165.2	7	4	1	2	1	5	4	2	0	1	0	2
ENSMUSG00000017167.7	148.07	161.01	128	230	93	109	193	114.02	93.02	206.04	161	288.02
ENSMUSG00000017176.18	1861.08	1550.06	1662.2	1501.17	1560.1	1678.25	1445.3	1070.19	1163.07	1084.14	1387.12	1434.03
ENSMUSG00000017188.4	5085	4497	4058	3831	4394	4756	4666	3980	2791	4556	3743	4471
ENSMUSG00000017195.16	1	0	0	2	0	1	1	0	0	0	0	0
ENSMUSG00000017204.5	0	0	10	3	0	0	2	5	0	7	0	0
ENSMUSG00000017210.15	3305	2889	2933	2932	3553	2334	3376	2636	2726	3301	3163	3413
ENSMUSG00000017211.15	0	4	3	2	8	0	9	0	0	0	0	1
ENSMUSG00000017221.15	7808	7053	7190	7097	9013	7001	6147	5497	5836	5480	5967	6322
ENSMUSG00000017264.17	3948	3654	3377	3334	3729	3571	3197	2796	2590	2495	2559	3359
ENSMUSG00000017286.16	2151	1774.66	1979	1880.94	2641	2031	1692	1484.02	1410	1874.01	1898.1	1687
ENSMUSG00000017288.16	3515	3563	3116	2681	3354	3049	3022	3103.98	2788	3082.99	3184	3058
ENSMUSG00000017291.14	2783	2820	2841	2204	2193	2382	2252	2601	2821	2845	2575	3105
ENSMUSG00000017299.14	2256	1941.99	1909	1699	2155	2314	2015.98	1932	1848	2093	1974	2345
ENSMUSG00000017300.10	9	16	30	17	70.99	38.97	19	28	9	16.96	40	43
ENSMUSG00000017307.17	595.15	481	435.89	436.96	346.09	416.96	353.34	341.07	362.6	380.48	244.96	490.47
ENSMUSG00000017309.12	0	0	0	0	0	0	2	0	0	0	0	10
ENSMUSG00000017310.8	0	0	0	0	0	0	0	0	0	0	0	0
ENSMUSG00000017311.16	0	0	0	0	0	0	0	0	0	0	0	0
ENSMUSG00000017314.13	781	643	618	778	1082	822	601	421	573	497	477	559
ENSMUSG00000017316.14	0	0	0	0	0	0	0	0	0	0	0	0
ENSMUSG00000017344.5	690	591	981	578	285	801	675	498	817	541	578	472
ENSMUSG00000017376.16	457	317	352	433	267	443	466	375	479	520	432	461
ENSMUSG00000017386.11	2406	1884	1965	2038	2159	1885	1466	1323	1379	1612	1383	1434
ENSMUSG00000017390.16	17762	18080	13882	13016	20450	16685	20876	17667	16851	19242	21005	19907
ENSMUSG00000017400.11	6	8	0	9	5	16	2	0	2	34	9	5
ENSMUSG00000017404.13	7426.52	6777.19	6516.75	5651.3	7047.52	6715.72	5517.22	4910.56	4046.93	5583.6	4713.75	4963.95
ENSMUSG00000017405.15	483	366	350	360	396	273	261	165	269	275	220	240
ENSMUSG00000017412.16	984.88	951.83	899.21	898.3	670.13	894.39	899.61	919.51	940.34	998.05	1063.27	1270.13
ENSMUSG00000017417.15	23	23	38	24	22	51	11	24	17	8	10	23
ENSMUSG00000017418.15	765	798	603	657	487	704	658	572	571	556	528	778
ENSMUSG00000017421.19	6167	6082	5778	5620	6439	4988	5111	4640	3802	5224	4945	4395
ENSMUSG00000017428.17	7334.83	7159.95	6702.76	5817.81	8205.42	7259.64	5199.49	5544.56	5054.33	5562.43	6376.69	6056.67
ENSMUSG00000017446.15	147.51	105.84	50	60	25.81	44	56	45.4	80	52.41	18	36
ENSMUSG00000017453.5	51	84	60	87	93	51	38	49	46	16	29	62
ENSMUSG00000017466.10	28343	27242	23081	20012	25878	20781	19317	16148	15390	14122	14038	16083
ENSMUSG00000017478.16	1636.96	1150	1111.99	1689	1291	1034	1223.99	1006	939	1160.96	1104	1116
ENSMUSG00000017485.12	7447.25	7847.67	6896.63	7325	6971.01	6367.41	6746.62	6371.82	5860.46	6453.51	6738.46	6914.9
ENSMUSG00000017491.10	229.75	88.33	125.37	189	247.99	253.59	182.38	87.18	194.54	132.49	112.54	128.1
ENSMUSG00000017493.13	3502	2205	2904	1902	1883	2375	2630	1787	2520	2009	983	1272
ENSMUSG00000017499.16	442	230	269	435	323	269	51	28	76	83	42	34
ENSMUSG00000017548.16	915	723	614	822	626	671	1019	799	713	983	746	873
ENSMUSG00000017550.15	267	465	325	434	305	346	368	181	278	312	338	283
ENSMUSG00000017561.17	1054	1136	986	846	902	795	722	749	943	782	703	963
ENSMUSG00000017588.3	0	0	3	0	4	0	0	0	0	0	0	0
ENSMUSG00000017607.10	0	0	14	6	14	0	0	24	12	0	10	0
ENSMUSG00000017615.13	6461	5125	4510	5112	6546	4749	4028	3803	3565	3921	3719	3988
ENSMUSG00000017631.20	5540	5247	4279	5504	4846	5026	4590	3964	3419	3460	3472	4928
ENSMUSG00000017639.14	2952	2119	1884	2743	2337	2194	2750	1891	2002	1866	2004	2594
ENSMUSG00000017652.17	70	54	74	62	79	69	42	26	54	45	53	15
ENSMUSG00000017664.17	3600	3233	2747	2448	3581	2481	2453	2938	2432	2349	2701	2905
ENSMUSG00000017667.10	1088	951	803	950	965	795	1063	946	576	924	754	951
ENSMUSG00000017670.17	8562	7723	6633	6459	8509	6369	6145	4843	5490	5147	5795	5746
ENSMUSG00000017677.12	3306	2759	3224	3953	3550	3420	3000	2405	2518	3202	2257	3569
ENSMUSG00000017679.17	2523	2399	2016	1959	1968	1756	2556	1916	1831	1694	1980	2475
ENSMUSG00000017686.18	2873	2839	2387	2593	2679	2735	2571	2443	2015	2657	2250	2640
ENSMUSG00000017688.15	0	0	0	0	0	8	0	0	0	0	0	0
ENSMUSG00000017692.9	117	107	29	159	102	101	19	38	47	134	99	33
ENSMUSG00000017697.4	59	140	53	72	80	97	42	105	39	68	36	28
ENSMUSG00000017707.10	9100.99	9725	8592.99	7668.98	11170	8262	8382.98	9101	7538.98	8722.99	9897	9294
ENSMUSG00000017713.10	102	118	113	74	91	154	125	69	55	54	119.9	65
ENSMUSG00000017715.12	2525	2089	1750	1662	2300	2077	1926	1720	1553	1802	1650	2026
ENSMUSG00000017716.16	906	548	807	700	544	646	238	191	254	207	146	165
ENSMUSG00000017718.16	70.05	8	38.6	48	47	57	6	22.91	8	2.56	27.07	11
ENSMUSG00000017720.3	0	0	0	0	3	0	0	0	0	0	0	1
ENSMUSG00000017721.16	2657.73	1620	1968	3177	1472	2084	1756.38	1125	1275	2214	1239.99	1553
ENSMUSG00000017723.12	0	13	0	0	0	3	0	0	2	4	3	4
ENSMUSG00000017724.15	883	452	644	562	245	339	474	230	340	284	181	154
ENSMUSG00000017733.5	0	0	0	0	0	0	0	0	0	0	4	0
ENSMUSG00000017734.16	5016.84	3126.4	4110.84	4724.8	4056.39	5412.39	4184.77	2942.92	3075.58	4195.1	3440.16	4525.29
ENSMUSG00000017737.3	198	248	165	108	82	117	85	137	160	82	36	96
ENSMUSG00000017740.18	5500	3530	3303	3344	2340	2188	4394	2650	2822	2718	2225	3115
ENSMUSG00000017747.14	380	304	291	393	582	300	180.92	193	162	246	314.96	342
ENSMUSG00000017754.14	2343.42	2414.12	2236.63	2385.2	4096.77	2753.36	2155.24	1772.69	1608.04	2200.87	2317.45	2326.84
ENSMUSG00000017756.10	194	437	333	344	479	368	379	316	246	122	299	204
ENSMUSG00000017760.17	6308.93	6997.71	6692.84	6112.58	8731.86	8497.96	6408.27	6750.84	5983.74	6638.61	6947.28	9230.95
ENSMUSG00000017764.3	2239.32	2294.81	1903.73	1367.59	2051.9	1349.02	1505.16	1312.15	1564.9	1482.88	1617	2046.73
ENSMUSG00000017765.18	1902.97	1636.96	1400.86	1611.91	1814	1075.95	1800.99	1092.99	1227.95	868.99	1075	1134.99
ENSMUSG00000017767.4	3.68	3.19	2.27	5.41	1.1	6.98	4.84	5.85	7.1	10.12	0	3.27
ENSMUSG00000017774.20	770	823	535	978	815	572	580	619	488	556	475	614
ENSMUSG00000017776.16	5683	5653	5383	5933	5768	5025	5088	4741	3971	5705	4672	5281
ENSMUSG00000017778.15	4539.21	3313.96	2906.91	4273.74	2083.21	4354.23	4325.64	3889.88	2847.31	4481.06	2714.56	3452.81
ENSMUSG00000017781.18	15391	14585	13645	12366	14881	13389	13462	12408	11316	13433	13733	15092
ENSMUSG00000017801.16	1591.44	1695.74	1192.29	1154.41	1642.02	1661.16	1677.29	1298.94	1201.84	1517.68	1374.81	2217.15
ENSMUSG00000017802.15	2196	1991	1706	1554	1552	1475	1997	1623	1437	1714	1803	1952
ENSMUSG00000017817.12	8	13	1	7	4	2	0	0	1	0	7	5
ENSMUSG00000017830.16	60	59	104	94	96	142	46	84	36	48	47	117
ENSMUSG00000017831.9	3658.71	3426.86	2929.8	3314.77	2784.62	3055.83	2935.74	2998.68	2206.71	3196.6	2800.74	2593.85
ENSMUSG00000017832.3	15	0	0	0	0	0	0	0	0	4	0	0
ENSMUSG00000017837.13	3289.63	2762.23	2697.07	2445.48	3696.11	2752.61	2978.33	2231.43	2188.29	2561.55	2555.66	2714.19
ENSMUSG00000017843.15	4603	4292	3798	4250	4083	3570	3881	3426	2925	3402	3241	3764
ENSMUSG00000017858.13	1294	1318	1206	1220	1524	1374	987	891	944	1195	917	1413
ENSMUSG00000017861.12	250.12	129.55	275.18	170.61	198.09	153.22	83.09	75	82.95	56.84	31	66.04
ENSMUSG00000017868.17	37	17	29	30	12	24	3	5	0	14	7	6
ENSMUSG00000017897.19	93	299	242	204	185	214	252	199	124	247	218	170
ENSMUSG00000017922.15	0	0	0	0	0	0	0	0	0	0	0	0
ENSMUSG00000017929.14	1372	885	1013	979	1113	749	1756	1009	943	1627	1298	885
ENSMUSG00000017943.16	6268	5668	4640	3780	5874	4525	5564	5213	4516	5318	5436	5689
ENSMUSG00000017950.17	0	0	0	0	0	0	0	0	0	0	0	0
ENSMUSG00000017969.14	39	53	47	52	50	29	48	5	17	32	31	12
ENSMUSG00000017978.19	18106	19979	18164	16638	17983	14761	18301	17805	15224	16549	19283	21862
ENSMUSG00000017999.17	1376	1457	1587	1276	1477	1253	1270	1067	920	1003	1332	1179
ENSMUSG00000018001.19	1822	1654	1248	1732	1678	1180	1370	1215	1118	1217	1199	1346
ENSMUSG00000018008.9	698	963	878	967	522	642	489	836	727	560	420	621
ENSMUSG00000018012.12	3054	2496	2065	1960	3016	2302	1866	1529	1530	1698	1660	1858
ENSMUSG00000018040.10	2150.54	2027.35	2023.32	1760.1	2599.1	1752.03	1761.59	1738.33	1533.17	1323.5	1816.14	1756.57
ENSMUSG00000018042.19	9736.73	8950	7739.97	9709.81	13527	8459	6323	5637	5627.87	7031	6592.8	5702.84
ENSMUSG00000018068.14	1075.42	616.68	854.33	1105	737.24	844.49	724.33	768.91	443.66	650.41	737.9	891.83
ENSMUSG00000018076.13	2055	1741	1687	2114	1578	1544	2100	1787	1581	2291	1662	2476
ENSMUSG00000018102.6	1625.3	1287.68	1210.5	1929.25	1407.45	2441.57	1923.42	1454.75	1396.58	2250.27	1371.82	2291.1
ENSMUSG00000018126.16	0	5	1	3	4	9	6	7	11	3	1	16
ENSMUSG00000018143.11	300	295	261	263	274	287	255	173	185	369	253	296
ENSMUSG00000018160.16	1880	1791	1927	1766	1484	1874	2160	2146	1625	1704	1612	1901
ENSMUSG00000018166.9	23	3	29	67	56	32	43	25	3	35	39	52
ENSMUSG00000018167.11	1806	1576	1700	1681	1944	2102	1814	1388	1480	1718	1524	1840
ENSMUSG00000018168.9	0	0	0	2	1	11	0	0	0	0	0	0
ENSMUSG00000018169.13	0	11	36	52	37	41	13	25	31	11	28	37
ENSMUSG00000018171.10	3602	3831	3292	3333	3677	3291	2962	3111	2643	3317	3361	3634
ENSMUSG00000018189.13	1063	1296	933	969	1085	1094	917	971	771	888	1028	1022
ENSMUSG00000018196.19	2319	1935	1792	2020	1742	1743	2153	1932	1632	2214	1861	1889
ENSMUSG00000018199.10	2697	3100	2459	2558	2432	2334	2089	2651	2157	2607	2568	2449
ENSMUSG00000018209.16	1655	1458	1473	1694	1394	1173	1449	1159	1029	1341	1085	1265
ENSMUSG00000018211.14	0	0	0	0	0	0	0	0	0	0	0	0
ENSMUSG00000018217.13	2039	1875	1960	2312	2090	2262	1235	851	931	966	797	1074
ENSMUSG00000018238.7	195	100	141	106	177	75	109	124	75	61	99	112
ENSMUSG00000018239.10	281	189	178	184	186	220	146	162	133	185	188	174
ENSMUSG00000018259.14	0	0	0	0	0	0	0	0	0	0	0	0
ENSMUSG00000018263.12	0	0	0	0	0	0	0	0	0	0	0	0
ENSMUSG00000018286.7	11926	9882	9836.99	8986.9	11742	10070	9292	7425	6493.98	8808.97	8357	8302
ENSMUSG00000018287.13	4956	4791	4104	3597	6145	4416	3758	3502	2988	3629	3905	3754
ENSMUSG00000018293.5	15631	13503	12717	14118	14694	15591	11889	11055	9665	12728	12065	12203
ENSMUSG00000018322.11	1821	1207	1549	1571	1539	1983	1399	1065	1054	1657	1103	1591
ENSMUSG00000018326.10	23171	23415	20013	18312	20129	18844	18377	17483	15522	17985	17833	18776
ENSMUSG00000018334.19	193	132	90	112	187	156	124	64	94	117	80	148
ENSMUSG00000018339.13	336	308	233	300	289	312	143	129	102	156	94	178
ENSMUSG00000018340.14	4781	4315	4004	4466	5993	4394	3420	3031	3385	2852	2954	3270
ENSMUSG00000018341.13	10.57	4.58	5.87	30.36	16.14	1.31	2.56	18.46	34.99	8.06	10.28	9.06
ENSMUSG00000018347.17	965	1097	764	621	950	1016	761	682	700	756	914	925
ENSMUSG00000018362.15	2198.7	1958.18	1981.94	2830.5	3941	3035.15	1463.2	1143.61	1130.44	1952.52	2298.51	2486.78
ENSMUSG00000018363.17	778	653	741	753	763	852	721	782	720	669	829	916
ENSMUSG00000018372.14	588	501	645	417	481	511	564	360	418	416	493	561
ENSMUSG00000018377.11	2213	1649	1499	1973	1805	1729	1748	1286	1273	1958	1410	1425
ENSMUSG00000018378.14	1690	1409	1143	1276	1248	1303	1258	890	981	1141	993	1037
ENSMUSG00000018379.18	5654	4238	3888	5365	3313	4245	4857	3485	3463	5461	3220.99	4177
ENSMUSG00000018381.16	23.27	10.86	9.77	13.76	4.98	17.82	4.44	21.28	19.91	53.42	15.61	11.82
ENSMUSG00000018387.13	36	2	35	6	23	33	5	26	22	5	22	84
ENSMUSG00000018395.20	5846	5629	5193	4566	5368	6025	4805	4373	3804	4422	4617	5635
ENSMUSG00000018398.19	1672	1083	1481	1591	1201	1497	1497	925	1056	1213	848	1427
ENSMUSG00000018401.18	2246	2568	2273	2454	2599	2054	2959	2351	2019	2748	2483	2802
ENSMUSG00000018405.8	589	870	685	462	926	532	463	502	359	398	655	415
ENSMUSG00000018411.18	18670	17339	16720	14720	19205	18201	13743	11712	10980	14631	13761	14220
ENSMUSG00000018412.17	3136.63	2275	2605	2986.58	2485	2561	3251.42	2243	1804	2383	2428	2489.45
ENSMUSG00000018415.15	3061	2899	2713	2927	2961	2319	2606	2116	1735	2633	2608	2583
ENSMUSG00000018417.15	1433	1826	1591	1263	1108	1086	2018	2450	1717	1946	2165	2490
ENSMUSG00000018425.19	923	829	795	1054	1099	1028	666	878	628	853	1040	1156
ENSMUSG00000018427.9	267	244	288	382	215	329	340	322	390	467	306	439
ENSMUSG00000018428.16	2110	1963	1617	1533	1444	1608	2125	1587	1355	1768	1089	2163
ENSMUSG00000018433.15	1440	1388.47	1199.71	1300.52	1073.51	1154.86	1239.5	1024.79	784.73	1163.82	1039.81	933
ENSMUSG00000018442.14	1787.46	1840.59	1452.29	1584.21	1576	1872.1	1518.43	1376.5	1319.25	1454.05	1219.92	1635.77
ENSMUSG00000018446.9	3562	3298	2935	2769	3259	3246	2619	2168	1893	2647	2487	2527
ENSMUSG00000018449.13	843	657	623	849	630	761	727	574	615	729	508	810
ENSMUSG00000018451.8	1968	2072	1823	1872	2314	1965	1615	1191	1050	1086	1284	1494
ENSMUSG00000018459.16	4319	6961	6037	7090	4340	3194	5747	7648	6024	6354	4700	3773
ENSMUSG00000018470.9	71	81	40	58	52	38	26	29	24	62	49	30
ENSMUSG00000018474.19	2969	2387	2550	2132	2313	1906	2864	2144	2291	2421	2181	2710
ENSMUSG00000018476.8	690.99	742	512.86	627.98	632	668.83	573.85	577	540	873.65	601.98	737
ENSMUSG00000018479.13	7	3	10	3	16	8	10	19	12	2	8	4
ENSMUSG00000018481.10	5750.94	5569.58	4810.11	5165.2	5385.7	5359.74	4775.94	4253.47	3543.54	4672.89	4868.67	4743.55
ENSMUSG00000018486.3	15	9	21	31	33	89	27	52	5	11	41	3
ENSMUSG00000018500.3	125	195	133	228	173	182	110	185	211	152	148	71
ENSMUSG00000018501.18	9950.98	9612	9413	7855	7534	9657	9373	8954.99	8661	9544	9046	10123
ENSMUSG00000018507.17	1600	1556	1818	1276	1880	1607	1564	1269	1502	929	1390	1592
ENSMUSG00000018509.9	1009	704	713	780	835	738	689	590	423	682	581	652
ENSMUSG00000018537.17	186	47	107	116	80	100	130	103	112	135	99	102
ENSMUSG00000018541.11	1430	851	744	1114	786	1031	1154	839	961	789	923	921
ENSMUSG00000018543.9	3	1	1	0	0	3	0	0	1	1	2	1
ENSMUSG00000018547.9	225	107	93	263	128	161	239	153	120	163	106	167
ENSMUSG00000018548.16	4157	4842	3769	3891	4248	3892	4280	3904	3501	3764	4199	4614
ENSMUSG00000018554.14	82	55	53	51	68	85	120	59	66	134	73	97
ENSMUSG00000018559.17	983	557	546	615	672	703	848	503	521	753	650	698
ENSMUSG00000018565.18	4278	4035	3813	3276	4447	3881	3773	3204	3268	3672	3887	3897
ENSMUSG00000018566.15	134	95	163	93	143	103	166	48	123	169	108	164
ENSMUSG00000018567.15	10056	7752	7390	8640	8738	9920	9497	7052	6002	9359	7602	7727
ENSMUSG00000018569.13	0	0	3	1	1	4	0	2	0	0	2	0
ENSMUSG00000018570.18	65	79	110	107	142	114	137	121	110	131	196	89
ENSMUSG00000018572.11	2450	1716	1586	1952	1846	1715	2035	1883	1563	1981	1607	1599
ENSMUSG00000018574.15	3612.91	3325.74	3352.33	3387	4673.83	4404.13	3093.55	2648.96	2772.11	2878.17	3135.74	3024.46
ENSMUSG00000018581.16	31.13	33.87	39.43	136.11	22.63	101.89	113.04	21.6	89.72	138.03	87.96	244.59
ENSMUSG00000018583.6	7384.79	6818.98	6097.91	6217.88	6979.88	6574.85	5725.88	4988.9	4505.94	5254.4	5288.84	5709.99
ENSMUSG00000018585.10	2355	1821	1723	2047	1391	2169	2160	1621	1434	1901	1272	1635
ENSMUSG00000018589.9	1803	1448	1466	1566	1306	1511	1735	1394	987	1440	1592	1687
ENSMUSG00000018593.14	55409	49244	43971	49650	69481	51411	33508	28665	29348	30484	30930	26586
ENSMUSG00000018595.7	6	0	0	13	0	0	0	3	0	0	0	0
ENSMUSG00000018599.6	863	846	641	775	698	854	688	509	543	578	768	774
ENSMUSG00000018604.19	14	34	1	8	2	1	22	1	12	0	35	18
ENSMUSG00000018620.4	0	0	0	0	0	0	0	0	0	0	0	0
ENSMUSG00000018623.10	0	0	0	0	0	0	0	0	0	0	0	0
ENSMUSG00000018634.11	3082	2067	2003	1704	1784	1552	3490	2688	2601	3272	2932	3512
ENSMUSG00000018648.16	1547	1231	954	1132	1893	1332	960	808	847	1117	959	934
ENSMUSG00000018651.15	988	983	1065	1035	1087	939	846	803	841	901	1082	1037
ENSMUSG00000018654.18	59	78	43	59	27	38	53	65	54	103	33	42
ENSMUSG00000018656.6	0	5	3	13	0	3	2	0	0	0	8	1
ENSMUSG00000018659.13	602.99	758	796.81	686.16	1158.1	680.35	986.53	905.37	665.25	863.5	928.54	964.33
ENSMUSG00000018661.18	3191.68	3181.04	2756.89	2163.27	3137.77	2788.6	3443.53	3498.55	3273.2	3109.69	3322.68	3985.23
ENSMUSG00000018666.14	1823	1450	1413	1565	1237	1909	1691	1350	1320	1937	1469	1815
ENSMUSG00000018669.15	2811	3019	2798	2571.98	3531	3112	2152.98	2151	1940	2232.95	2041	2372
ENSMUSG00000018672.16	905	541	624	686	936	902	469	438	487	403	487	575
ENSMUSG00000018677.10	8874	7547	7667	7900	9956	8215	7119	5945	5832	6036	7089	7319
ENSMUSG00000018678.14	939	431	419	713	540.88	505	789	368	349	589.82	482	410.89
ENSMUSG00000018697.15	2023	1713	1685	1495	1593	1763	1503	1471	1069	1461	1391	1938
ENSMUSG00000018698.16	851	703	804	742	713	728	1148	975	914	1231	964	1311
ENSMUSG00000018707.14	6316.56	6599.84	6191.14	5612.4	5020.97	5875.6	5819.71	5571.25	5460.67	6200.73	5389.95	6000.46
ENSMUSG00000018727.20	0	0	3	0	0	0	0	0	9	0	0	0
ENSMUSG00000018733.11	534	530	413	518	828	477	341	359	392	463	343	451
ENSMUSG00000018736.15	3093	3545	3307	2991	3387	3108	3674	2714	2405	3267	2952	3233
ENSMUSG00000018740.15	217.2	225.77	290.1	222.59	245.57	192.15	164.92	111.58	219.31	153.26	145.48	277.97
ENSMUSG00000018750.15	528	386	438	487	285	628	368	375	346	346	327	400
ENSMUSG00000018752.20	99.25	63.13	47.41	64.01	23.56	54.69	56.96	28.5	33.16	16.16	41.94	14.53
ENSMUSG00000018761.15	3661	3274	3180	2684	3535	2981	2717	2549	2496	2717	2772	2591
ENSMUSG00000018765.6	3263	2262	2051	2633	2275	1968	3040	2078	2061	2332	1945	2414
ENSMUSG00000018770.10	18484	17418	16046	12874	15674	16464	15063	13374	10983	14704	13373	14793
ENSMUSG00000018774.14	1680	1873	1907	2101	2169	2531	1816	1703	1576	2448	2185	2668
ENSMUSG00000018776.11	0	13	0	0	3	0	1	0	3	0	0	0
ENSMUSG00000018796.14	1588.46	1493	1583.19	1148.59	1044.6	1233.99	1362.04	1094.05	1125.84	1191.15	1110.05	1185
ENSMUSG00000018800.15	640	428	325	614	427	549	384	448	354	327	320	391
ENSMUSG00000018809.3	509	599	483	316	428	524	504	428	325	329	330	605
ENSMUSG00000018819.11	141	127	258	159	186	283	436	332	238	398	310	502
ENSMUSG00000018820.14	2055	1715	1462	1591	1731	1410	1717	1336	1601	1912	1701	1954
[truncated: 53,415 more rows]
