# Supplementary material for: Jun N-Terminal Kinase Inhibitor Suppresses CASK Deficiency-Induced Cerebellar Granular Cell Death in MICPCH Syndrome Model Mice
Source: Cells. 2025 May 20;14(10):750. doi: 10.3390/cells14100750 (PMC12109623; doi:10.3390/cells14100750)
Supplement: Supplementary file 1 [file cells-14-00750-s001.zip › Table S1.xlsx]

## Sheet: RT-qPCR primer list
Name	Sequence(5’ to 3’) F	Sequence(5’ to 3’) R
GAPDH	CATGGCCTTCCGTGTTCCTA	CCTGCTTCACCACCTTCTTGA
CASK	TACCGCACTCAGTCTTCGTCCT	GATGAGGTCATCCTTGGCTGGA
c-Jun	CAGTCCAGCAATGGGCACATCA	GGAAGCGTGTTCTGGCTATGCA
c-Fos	GGGAATGGTGAAGACCGTGTCA	GCAGCCATCTTATTCCGTTCCC
Creb1	CACAGACCACTGATGGACAGCA	AGGACGCCATAACAACTCCAGG
Tnf	GGTGCCTATGTCTCAGCCTCTT	GCCATAGAACTGATGAGAGGGAG
IL-1β	TGGACCTTCCAGGATGAGGACA	GTTCATCTCGGAGCCTGTAGTG
Cyba	GCTCATCTGTCTGCTGGAGTATC	CGGACGTAGTAATTCCTGGTGAG
Cybb	TGGCGATCTCAGCAAAAGGTGG	GTACTGTCCCACCTCCATCTTG
Ncf1	GCTGACTACGAGAAGAGTTCGG	CCTCGCTTTGTCTTCATCTGGC
Ncf2	GCAGAAGAGCAGTTGGCATTGG	CTGCCTCTCATTTGGACGGAAC
NF-kb1	GCTGCCAAAGAAGGACACGACA	GGCAGGCTATTGCTCATCACAG
NF-kb2	TGCTGATGGCACAGGACGAGAA	GTTGATGACGCCGAGGTACTGA
Bax	AGGATGCGTCCACCAAGAAGCT	TCCGTGTCCACGTCAGCAATCA
Bcl2	CCTGTGGATGACTGAGTACCTG	AGCCAGGAGAAATCAAACAGAGG
RhoA	TCTGTCCAAATGTGCCCATCAT	CTGCCTTCTTCAGGTTTTACCG
mTOR	AGAAGGGTCTCCAAGGACGACT	GCAGGACACAAAGGCAGCATTG
