# Supplementary material for: Jun N-Terminal Kinase Inhibitor Suppresses CASK Deficiency-Induced Cerebellar Granular Cell Death in MICPCH Syndrome Model Mice
Source: Cells. 2025 May 20;14(10):750. doi: 10.3390/cells14100750 (PMC12109623; doi:10.3390/cells14100750)
Supplement: Supplementary file 1 [file cells-14-00750-s001.zip › Table S2.xlsx]

## Sheet: 20241008
KEY RESOURCES TABLE
REAGENT or RESOURCE	IDENTIFIER	SOURCE
Antibodies
Mouse Anti-NeuN antibody	MAB377	Sigma-Aldrich, Burlington, Massachusetts, USA
Anti-Calbindin-D28k antibody	ab82812	Abcam, Cambridge, UK,
Donkey anti-Mouse IgG H&L (Alexa Fluor® 594)	ab150108	ThermoFisher Scientific, Waltham, MA, USA
IRDye 800 CW goat anti-rabbit secondary antibody	926-32211	LI-CDR Bioscience,Lincoln, NE, USA
IRDye 800 CW goat anti-Mouse secondary antibody	926-32210	LI-CDR Bioscience,Lincoln, NE, USA
Anti-c-Jun (phospho S63) antibody	ab32385	abcam	1:1000
Anti-c-Jun antibody	ab40766	abcam	1:500
Anti-JNK1 + JNK2 + JNK3 antibody	ab179461	abcam	1:1000
Phospho-JNK1/JNK2/JNK3 (Thr183, Tyr185) Polyclonal Antibody	PA5-104906	ThermoFisher Scientific, Waltham, MA, USA	1:1000
Anti-Cleaved Caspase-3 antibody	ab32042	abcam	1:500
Anti-CASK antibody	ab3383	abcam	1:1000
Anti-β-Actin mAb	M177-3	MEDICAL & BIOLOGICAL LABORATORIES	1:1000
Anti-DDDDK-tag mAb	M185-3L	MEDICAL & BIOLOGICAL LABORATORIES	1:1000
Chemicals, peptides, and recombinant proteins
PEI Max	24765	Polysciences, Warrington, USA
GlutaMAX I (100x)	35050-061	ThermoFisher Scientific, Waltham, MA, USA
Antibiotic-Antimycotic Mixed (100x)	02892-54	Nacalai tesque, Kyoto, Japan
Neurobasal-A	10888-022	ThermoFisher Scientific, Waltham, MA, USA
Trypsin	15090-046	ThermoFisher Scientific, Waltham, MA, USA
DNase I	D5025	Sigma-Aldrich,St. Louis, MO, USA
Trypsin inhibitor	T9003	Sigma-Aldrich, St. Louis, MO, USA
Protease Inhibitor Cocktail	03969-21	Nacalai tesque, Kyoto, Japan
B-27 supplement	175040-44	ThermoFisher Scientific, Waltham, MA, USA
Fetal bovine serum	S1810-500	Biowest, Nuaillé, France
DAPI	D9542	Sigma-Aldrich, St. Louis, MO, USA
Paraformaldehyde (PFA)	02890-45	Nacalai tesque, Kyoto, Japan
Dimethyl sulfoxide (DMSO)	13407-45	Nacalai tesque, Kyoto, Japan
JNK-IN-8	CS-0601	Chemscene, New Jersey, USA
JNK-IN-7	E2653	Selleck Chemicals, Texas, USA
Tanzisertib	HY-15495	MedChemExpress, New Jersey, USA
DB07268	S6740	Selleck Chemicals, Texas, USA
Ac-DEVD-CHO	S7901	Selleck Chemicals, Texas, USA
Z-DEVD-FMK	S7312	Selleck Chemicals, Texas, USA
Senkyunolide I	S3275	Selleck Chemicals, Texas, USA
Lenalidomide	S1029	Selleck Chemicals, Texas, USA
Rapamycin	R0161	LKT, St. Paul, MN, USA
SP600125	HY-12041	MedChemExpress, New Jersey, USA
Doramapimod	CS-0219	MedChemExpress, New Jersey, USA
Automation Hematosyin Histological Staining Regent	S3301	Dako, Denmark
1% Eosin Y solation	32002	MUTO PURE CHEMICALS, Tokyo, Japan
Mounting medium Entellan®	HX42534561	Merck Millipore, Burlington, Massachusetts , USA
Critical commercial assays
KOD FX Neo	KFX-201	TOYOBO, Osaka, Japan
Lenti-X concentrator	631231	Takara, Shiga, Japan
in situ Cell Death Detection kit, Fluorescein	11684795910	Roche, Basel, Switzerland
TRIzol	15596026	ThermoFisher Scientific, Waltham, MA, USA
PureLink™ RNA Mini Kit	12183018A	ThermoFisher Scientific, Waltham, MA, USA
High-Capacity cDNA Reverse Transcription Kit	4368814	Applied Biosystems, Warrington, UK
Power SYBR Green PCR Mix	4367659	Applied Biosystems, Warrington, UK
Laminin	23017-015	ThermoFisher Scientific, Waltham, MA, USA
Poly-L-lysine	P1274	Sigma-Aldrich, St. Louis, MO, USA
Cell lysis buffer M	038-21141	FUJIFILM, Tokyo, Japan
Skim milk Powder	190-12865	FUJIFILM, Tokyo, Japan
Can Get Signal® Immunoreaction Enhancer Solution	NKB-101	TOYOBO, Osaka, Japan
Pierce™ BCA Protein Assay Kit	23250	ThermoFisher Scientific, Waltham, MA, USA
Protein Assay Dye Reagent Concentrate	5000006	Bio-Rad, California, USA.
ROS Assay Kit -Highly Sensitive DCFH-DA-	R252	DOJINDO LABORATORIES, Kumamoto, Japan
Experimental models: Cell lines
Lenti-X 293T cell line	632180	Takara, Shiga, Japan
Experimental models: Organisms/strains
CASK flox/flox (B6;129-Casktm1Sud/J)	006382	N/A
ZP3-Cre (C57BL/6-Tg(Zp3-cre)93Knw/J	003651	N/A
B6;129-Hprt<tm1(CAG-eGFP-NLS)Koba>	RBRC09532	N/A
C57BL/6J
Software and algorithms
ImageJ version	version 2.3.0
R software version	R 4.3.0
GraphPad Prism 10 version	version 10.2.3(403)
Ingenuity Pathway Analysis (IPA)
Other
Keyence	BZ-X810	Keyence, Osaka, Japan
Confocal laser scanning microscope	TCS SP8	Leica Microsystems, Wetzlar, Germany
GoPRO	GoPRO 8	San Mateo, California, USA
LICOR ODYSSEY® CLx		Lincoln, NE, U.S.A.
QuantStudio® 3		ThermoFisher Scientific, Waltham, MA, USA
NanoDrop 2000		ThermoFisher Scientific, Waltham, MA, USA
Clinical Cryostat	CM1950	Leica Microsystems, Wetzlar, Germany
Neuros Syringe, Model 75 RN, 33 gauge, Point Style 3	65460-02	Hamilton company, USA

## Sheet: Sheet1
Name	Cat#	concentration	Company
Trypsin	15090-046		ThermoFisher Scientific, Waltham, MA, USA
DNase I	D5025		Sigma-Aldrich,St. Louis, MO, USA
Trypsin inhibitor	T9003		Sigma-Aldrich, St. Louis, MO, USA
Laminin	23017-015		ThermoFisher Scientific, Waltham, MA, USA
Poly-L-lysine	P1274		Sigma-Aldrich, St. Louis, MO, USA
Neurobasal-A	10888-022		ThermoFisher Scientific, Waltham, MA, USA)
B-27 supplement	175040-44		ThermoFisher Scientific, Waltham, MA, USA
Fetal bovine serum	S1810-500		Biowest, Nuaillé, France
Antibiotic-Antimycotic Mixed	02892-54		Nacalai tesque, Kyoto, Japan
GlutaMAX I	35050-061		ThermoFisher Scientific, Waltham, MA, USA
DMSO	13407-45		Nacalai tesque, Kyoto, Japan
JNK-IN-8	CS-0601		Chemscene, New Jersey, USA
JNK-IN-7	E2653		Selleck Chemicals, Texas, USA
Tanzisertib	HY-15495		MedChemExpress, New Jersey, USA
DB07268	S6740		Selleck Chemicals, Texas, USA
Ac-DEVD-CHO	S7901		Selleck Chemicals, Texas, USA
Z-DEVD-FMK	S7312		Selleck Chemicals, Texas, USA
Senkyunolide I	S3275		Selleck Chemicals, Texas, USA
Lenalidomide	S1029		Selleck Chemicals, Texas, USA
Rapamycin	R0161		LKT, St. Paul, MN, USA
SP600125	HY-12041		MedChemExpress, New Jersey, USA
Doramapimod	CS-0219		MedChemExpress, New Jersey, USA
Paraformaldehyde	02890-45		Nacalai tesque, Kyoto, Japan
TRIzol	15596026		ThermoFisher Scientific, Waltham, MA, USA
PureLink™ RNA Mini Kit	12183018A		ThermoFisher Scientific, Waltham, MA, USA
High-Capacity cDNA Reverse Transcription Kit	4368814		Applied Biosystems, Warrington, UK
Power SYBR Green PCR Mix	4367659		Applied Biosystems, Warrington, UK
Cell lysis buffer	038-21141		FUJIFILM, Tokyo, Japan
Protease inhibitor cocktail	25955-11		Nacalai tesque, Kyoto, Japan
Phosphatase Inhibitor Cocktail	07574-61		Nacalai tesque, Kyoto, Japan
Skim milk Powder	190-12865		FUJIFILM, Tokyo, Japan
Can Get Signal® Immunoreaction Enhancer Solution	NKB-101		TOYOBO, Osaka, Japan
p-c-Jun	ab32385	1:1000	abcam
c-Jun	ab40766	1:500	abcam
JNK	ab179461	1:1000	abcam
p-JNK	#PA5-104906	1:1000	invitrogen
Caspase 3	ab32042	1:500	abcam
CASK	ab3383	1:1000	abcam
β-Actin	M177-3	1:1000	MEDICAL & BIOLOGICAL LABORATORIES
IRDye 800 CW goat anti-rabbit secondary antibody	926-32211	1:20,000	LI-CDR Bioscience,Lincoln
IRDye 800 goat anti-Mouse secondary antibody	926-32210	1:20,000	LI-CDR Bioscience,Lincoln
Mouse Anti-NeuN antibody	MAB377	1:1000 cell culture, 1:500 brain slice	Sigma-Aldrich, Burlington, Massachusetts, USA
Anti-Calbindin-D28k antibody	ab82812	1:500	Abcam, Cambridge, UK,
Donkey anti-Mouse IgG H&L (Alexa Fluor® 594)	ab150108	1:1000	ThermoFisher Scientific, Waltham, MA, USA
DAPI	D9542		Sigma-Aldrich, Burlington, Massachusetts, USA
PEI Max	24765		Polysciences, Warrington, USA
